# Supplementary material for: A subgroup of light-driven sodium pumps with an additional Schiff base counterion
Source: Nat Commun. 2024 Apr 10;15:3119. doi: 10.1038/s41467-024-47469-0 (PMC11006869; doi:10.1038/s41467-024-47469-0)
Supplement: Supplementary file 7 — Source Data [file 41467_2024_47469_MOESM7_ESM.xlsx]

## Sheet: Fig. 2C
IV (Na 130 mM; pH 5)	Voltage (LJP-corrected), mV		-80.6	-60.6	-40.6	-20.6	-0.6	19.4	39.4	59.4	79.4
	Normalized stationary current, pA/pF	cell 1	-0.240942	0.0971962	0.25965	0.070065	0.186165	0.338251	0.447129	0.595164	0.60616
		cell 2	0.676403	0.113605	0.631067	0.223848	0.170457	-0.0899336	0.2531	0.935116
		cell 3	0.727847	0.415676	0.172639	0.251852	-0.126395	-0.102291	0.461203	1.15758	1.2737
		cell 4	-0.766609	0.134554	0.0213945	0.304809	0.428487	0.687736	1.09443		1.72875
		cell 5	-0.114424	-0.0285004	0.326296	0.390031	0.443606	0.483448	0.469904	0.48102	0.64786
		cell 6	0.295694	0.305054	0.390516	0.370992	0.440247	0.672789	1.3193	1.552	1.75176
		cell 7	0.0318294	0.183106	0.208584	0.256302	0.314285	0.591731	0.700913	0.964765	1.11335
		cell 8	-0.462739	0.150582	0.140016	0.510113	0.763324	1.01139	1.39221	1.1174	2.06456
		cell 9	-0.0250976	0.261685	0.443597	0.726719	0.932853	1.3692	1.65226	1.46743	1.60258
		Mean	0.0135513	0.18144	0.288196	0.34497	0.394781	0.551369	0.865606	1.03381	1.34859
		SEM	0.164472	0.0433834	0.0609278	0.062816	0.105599	0.15829	0.168814	0.133051	0.188384
		N	9	9	9	9	9	9	9	8	8
IV (Na 130 mM; pH 7.5)	Voltage (LJP-corrected), mV		-80.5	-60.5	-40.5	-20.5	-0.5	19.5	39.5	59.5	79.5
	Normalized stationary current, pA/pF	cell 1	0.161477	0.248811	0.119882	0.128846	0.150633	0.0777497	0.0633663	0.120687	0.364296
		cell 2	0.419129	-0.00260529	0.551557	0.766104	0.789265	1.11366	1.35107	1.58531	2.02211
		cell 3	-0.00229155	0.102477	0.178203	0.307462	0.287972	0.407031	1.10003	1.19796	1.6999
		cell 4	0.281257	0.148154	0.164391	0.222815	0.280993	0.309472	0.24916	0.252356	0.426762
		cell 5	-0.371664	0.279496	-0.201493	0.113606	0.163744	0.100505	0.191418		0.313251
		cell 6	-0.810231	-0.609842	0.926702	0.674305	0.899159	1.40235	2.36385	2.63307	2.85557
		cell 7	0.103712	0.191555	0.391352	0.494186	0.668123	0.955015	1.22695	1.79651	2.31182
		cell 8	0.271079	0.344274	0.302724	0.677672	0.728128	1.08736	1.46461	1.96217	2.50054
		cell 9	0.0646393	0.195369	0.140922	0.378242	0.375176	0.527317	0.65624	0.929498	1.1916
		Mean	0.0130118	0.0997431	0.286027	0.418137	0.482577	0.664496	0.962967	1.30969	1.52065
		SEM	0.127058	0.0948858	0.105745	0.0823496	0.0960471	0.161714	0.248926	0.304101	0.328117
		N	9	9	9	9	9	9	9	8	9
IV (Na 130 mM; pH 9.0)	Voltage (LJP-corrected), mV		-79.6	-59.6	-39.6	-19.6	0.4	20.4	40.4	60.4	80.4
	Normalized stationary current, pA/pF	cell 1	0.193575	0.415972	0.666343	0.820459	1.03249	1.31259	1.85165	2.31024	2.94939
		cell 2	-8.06357e-05	0.131253	0.410848	0.387974	0.519154	0.850077	1.03718	1.29211	1.64341
		cell 3	-0.0807594	0.245979	0.404346	0.570427	0.935997	1.23418	1.49357	2.11742	2.91262
		cell 4	-0.0521881	0.0343112	0.0991582	0.204665	0.224702	0.338324	0.38501	0.62508	0.883561
		cell 5	0.0446677	0.176187	0.294674	0.340675	0.474433	0.407681	0.726466	1.1163	1.55763
		cell 6	-0.0276094	0.0832726	0.30882	0.432695	0.561634	0.730331	1.09787	1.21147	1.60087
		cell 7	-0.0754634	0.148627	0.128406	0.348567	0.429102	0.697452	1.09197	1.56919	2.47237
		cell 8	0.169439	0.0877511	0.40916	0.484939	0.818281	1.0011	1.5012	1.86736	2.70687
		cell 9	-0.0215312	0.188336	0.372885	0.461898	0.663884	0.920571	1.0762	1.57075	2.16072
		Mean	0.0166722	0.167965	0.343849	0.450256	0.628853	0.832478	1.14012	1.51999	2.0986
		SEM	0.0337146	0.0375034	0.0561736	0.0576966	0.0864429	0.110659	0.145376	0.175516	0.239326
		N	9	9	9	9	9	9	9	9	9
IV (Na 20 mM; pH 5.0)	Voltage (LJP-corrected), mV		-74.7	-54.7	-34.7	-14.7	5.3	25.3	45.3	65.3	85.3
	Normalized stationary current, pA/pF	cell 1	-0.0233481	0.635751	0.00325682	0.248481	0.285711	0.217946	0.454641	0.622679	0.954854
		cell 2	0.112373	0.270718	0.1684	0.138155	0.232694	0.221438	0.227205	0.411564	0.438635
		cell 3	0.11749	0.186844	0.19342	0.244144	0.211959	0.143526	0.178035	0.139164	0.452338
		cell 4	0.14186	0.0933328	0.100293	0.026397	0.156525	0.147721	0.111238	0.17502	0.358701
		cell 5	-0.122668	0.0590914	0.0904781	0.222696	0.176828	0.255282	0.377587	0.359501	0.501024
		cell 6	0.0689897	0.132352	0.112875	0.142626	0.0859647	0.142065	0.399436	0.360909	0.723766
		cell 7	-1.14674	-0.279973	0.114328	0.453707	0.583194	0.921652	0.951012	0.634501	0.949405
		cell 8
		cell 9
		Mean	-0.121721	0.156874	0.111865	0.210887	0.247554	0.292804	0.385593	0.386191	0.625532
		SEM	0.174452	0.103305	0.0230122	0.0501442	0.0607488	0.106191	0.105578	0.0732242	0.0944438
		N	7	7	7	7	7	7	7	7	7
IV (Na 20 mM; pH 7.5)	Voltage (LJP-corrected), mV		-72.7	-52.7	-32.7	-12.7	7.3	27.3	47.3	67.3	87.3
	Normalized stationary current, pA/pF	cell 1	-1.22452	-0.522723	-0.00202739	0.226071	0.164799	0.315047	0.595724	0.759246	0.833979
		cell 2	-0.0944415	0.005255	0.168979	0.0764887	0.190901	0.38541	0.427688	0.563441	0.736343
		cell 3	-0.173095	0.0839388	0.356338	0.370622	0.361504	0.322375	0.469033	0.856864
		cell 4	-0.790138	0.082724	0.11805	0.454148	0.305372	0.290956	0.539444	0.61024	0.659092
		cell 5	0.0693416	0.0482264	0.0742842	0.0200835	0.184263	0.0633191	0.0647649	0.417039	0.506378
		cell 6	-0.100955	0.0538459	0.00664435	0.0702498	0.0468928	0.119427	0.25297	0.261574	0.270216
		cell 7	-0.00219995	0.0331742	0.0594909	0.050444	0.106816	0.147618	0.29309	0.488597	0.517852
		cell 8
		cell 9
		Mean	-0.330858	-0.0307942	0.11168	0.181158	0.194364	0.234879	0.37753	0.565286	0.58731
		SEM	0.183315	0.0826415	0.0466153	0.0652331	0.0410166	0.0463586	0.0698946	0.0763392	0.0816766
		N	7	7	7	7	7	7	7	7	6
IV (Na 20 mM; pH 9.0)	Voltage (LJP-corrected), mV		-72.5	-52.5	-32.5	-12.5	7.5	27.5	47.5	67.5	87.5
	Normalized stationary current, pA/pF	cell 1	0.0448526	0.120285	0.333974	0.0949371	0.195786	0.565372	0.791949	0.98808	1.56076
		cell 2	-0.147739	0.054733	0.118313	0.253886	0.252742	0.324796	0.51687	0.70208	1.0475
		cell 3	-0.324522	0.449906	0.34224	0.378504	0.428488	0.527793	0.802933	0.976465	1.35917
		cell 4	-0.103973	0.0846548	0.0429277	0.195848	0.173735	0.319212	0.276796	0.385052	0.540904
		cell 5	-0.0942907	0.211905	0.0877004	0.239075	0.118373	0.175934	0.32222	0.421862	0.433741
		cell 6	-0.266338	0.291618	0.17032	0.0938743	0.267227	0.290533	0.424338	0.335786	0.841547
		cell 7	0.177394	0.0734182	0.135916	0.132024	0.18341	0.204562	0.390456	0.348782	0.573537
		cell 8
		cell 9
		Mean	-0.102088	0.183788	0.175913	0.198307	0.231394	0.344029	0.503652	0.594015	0.908165
		SEM	0.0651565	0.0547578	0.0444713	0.0387953	0.0378765	0.056551	0.0811149	0.110557	0.163668
		N	7	7	7	7	7	7	7	7	7
IV (Na 0 mM; pH 5.0)	Voltage (LJP-corrected), mV		-73.4	-53.4	-33.4	-13.4	6.6	26.6	46.6	66.6	86.6
	Normalized stationary current, pA/pF	cell 1	0.0166809	0.225242	0.000855556	0.131994	0.299878	0.0935064	0.205476	0.168173	0.365931
		cell 2	-0.0450187	0.227046	0.0857181	0.0682059	0.112386	0.193664	0.153726	0.199888	0.566115
		cell 3	-0.102849	0.135525	0.142227	-0.130693	0.0259858	0.0800131	0.186759	0.482094	0.412401
		cell 4	-0.159656	-0.0104462	0.214019	0.117373	0.107634	0.1561	0.298512	0.245786	0.337224
		cell 5	0.194095	0.0370653	0.200123	0.0373436	-0.053343	-0.078313	-0.0656522	0.338132	0.0467432
		cell 6	-0.150585	-0.212541	0.0476364	0.057283	0.0830738	0.153375	0.272748	0.16404	0.174468
		cell 7
		cell 8
		cell 9
		Mean	-0.041222	0.0669819	0.115097	0.0469176	0.0959357	0.0997242	0.175262	0.266352	0.317147
		SEM	0.0543218	0.0684076	0.0347449	0.0384707	0.0480772	0.0395836	0.0529914	0.0505451	0.0746809
		N	6	6	6	6	6	6	6	6	6
IV (Na 0 mM; pH 7.5)	Voltage (LJP-corrected), mV		-72.1	-52.1	-32.1	-12.1	7.9	27.9	47.9	67.9	87.9
	Normalized stationary current, pA/pF	cell 1	0.156063	0.132356	0.140497	0.140258	0.000846114	0.10372	0.0506451	0.0284484	0.31995
		cell 2	-0.105811	0.0756694	0.0303239	0.112914	0.114219	0.0821114	0.133918	0.0196216	0.123286
		cell 3	0.160039	0.00659914	0.217469	0.135867	0.104104	0.130418	0.143254	0.0779173	0.214422
		cell 4	-0.132867	-0.0512601	0.0346779	0.0514904	-0.00511289	-0.00103735	0.198899	0.121738	0.392066
		cell 5	0.034908	0.053561	-0.0125076	0.13098	-0.0644268	0.0926228	0.209044	0.131033	0.193838
		cell 6	0.0518024	0.287273	-0.0481498	-0.0209555	0.0345657	-0.0655449	0.0758152	0.0705769	-0.143067
		cell 7
		cell 8
		cell 9
		Mean	0.0273557	0.0840331	0.0603851	0.091759	0.0306991	0.0570484	0.135262	0.0748892	0.183416
		SEM	0.0510653	0.0479375	0.0407231	0.0262105	0.0280484	0.030473	0.0259827	0.0187847	0.076038
		N	6	6	6	6	6	6	6	6	6
IV (Na 0 mM; pH 9.0)	Voltage (LJP-corrected), mV		-72	-52	-32	-12	8	28	48	68	88
	Normalized stationary current, pA/pF	cell 1	-0.100049	0.0605505	0.122863	-0.0157412	0.0457574	0.0579967	0.175319	0.261971	0.277977
		cell 2	0.00432445	0.0744229	0.153739	-0.00222289	0.0559837	-0.0794624	0.120101	0.00692603	0.240391
		cell 3		-0.366449	0.0638683	-0.0163161	0.0342071	0.0705372	0.119397	0.101099	0.125475
		cell 4	-0.56337	-0.165563	0.148055	0.0512326	0.0672714	-0.0247965	0.140947	0.236867	0.265013
		cell 5	-0.61844	-0.169627	-0.238259	0.208027	0.107391	0.0669478	0.0744451	0.207434	0.480119
		cell 6	-0.13183	0.0693018	0.146576	-0.0308473	0.0705038	0.0449887	0.137852	0.0486179	0.123554
		cell 7	-0.0583018	0.0591167	0.242304	0.00971904	0.00302478	0.16206	0.23383	0.22954	0.225454
		cell 8
		cell 9
		Mean	-0.244611	-0.0626066	0.0913066	0.0291216	0.054877	0.0426102	0.143127	0.156065	0.248283
		SEM	0.111303	0.0655625	0.0584187	0.0314448	0.0123016	0.0290026	0.0189652	0.0386039	0.0452853
		N	6	7	7	7	7	7	7	7	7

## Sheet: Fig. 2D
	[Na], mM	130			20			0
	pH	5	7.5	9	5	7.5	9	5	7.5	9
Normalized stationary current at +60 mV, obtained from linear fit of IV data points in positive voltages after LJPs correction, pA/pF	cell 1	0.547555	0.203548	2.36476	0.635278	0.646951	1.01743	0.240447	0.13478	0.203909
	cell 2	0.720648	1.67336	1.33206	0.350554	0.541333	0.691723	0.306373	0.0919476	0.0960999
	cell 3	0.950943	1.30909	2.21273	0.26002	0.68776	0.963347	0.31617	0.144195	0.102929
	cell 4	1.40874	0.327777	0.648574	0.221567	0.546218	0.389151	0.265825	0.196797	0.176489
	cell 5	0.546994	0.249166	1.13825	0.389361	0.310523	0.349217	0.0788268	0.145996	0.240424
	cell 6	1.50795	2.55801	1.29128	0.45227	0.227604	0.506504	0.182502	-0.0187891	0.091687
	cell 7	0.940039	1.81489	1.73793	0.840681	0.384648	0.397929			0.201522
	cell 8	1.54875	2.00157	2.03402
	cell 9	1.55295	0.944557	1.63552
	Mean	1.08051	1.23133	1.59946	0.449962	0.477862	0.616472	0.231691	0.115821	0.159009
	SEM	0.142769	0.284189	0.184634	0.0829235	0.065587	0.105752	0.0363973	0.0301783	0.0230899
	N	9	9	9	7	7	7	6	6	7

## Sheet: Fig.2E
	[Na], mM	130
	pH	5	7.5	9
t off at holding voltage +80 mV, monoexponential fit, ms	cell 1	59.7797	21.1956	19.9626
	cell 2	47.4614	25.5391	29.5089
	cell 3	30.5773	23.3988	18.6441
	cell 4	14.0104	16.1624	21.3042
	cell 5	26.5052	20.7774	32.1698
	cell 6		30.1033	14.5399
	cell 7		17.7335	35.8045
	cell 8			24.9094
	cell 9			18.2028
	Mean	35.6668	22.13	23.894
	SEM	8.06034	1.78919	2.39363
	N	5	7	9

## Sheet: Fig. 3A
wavelength / nm	pH 8.0 0 mM NaCl	pH 4.3 0 mM NaCl
250	0.46365	0.45007
250.5	0.4621	0.44848
251	0.46286	0.44841
251.5	0.46471	0.45031
252	0.46702	0.45396
252.5	0.46982	0.45861
253	0.47415	0.46352
253.5	0.47987	0.4682
254	0.48414	0.47283
254.5	0.48769	0.47782
255	0.49397	0.48371
255.5	0.50165	0.49095
256	0.50873	0.49961
256.5	0.51688	0.50886
257	0.5271	0.51849
257.5	0.53875	0.52938
258	0.55116	0.54204
258.5	0.56369	0.55617
259	0.57571	0.5696
259.5	0.58687	0.58095
260	0.59708	0.59112
260.5	0.60688	0.60138
261	0.61726	0.61285
261.5	0.62865	0.62457
262	0.6408	0.63567
262.5	0.65245	0.64742
263	0.66392	0.66067
263.5	0.67739	0.67534
264	0.69255	0.69083
264.5	0.70791	0.7063
265	0.72277	0.72136
265.5	0.73676	0.73551
266	0.74951	0.74799
266.5	0.76151	0.75993
267	0.7739	0.77355
267.5	0.78691	0.78778
268	0.80036	0.80123
268.5	0.81381	0.81473
269	0.82696	0.82834
269.5	0.8397	0.8409
270	0.85138	0.8517
270.5	0.86135	0.86086
271	0.87016	0.87065
271.5	0.87878	0.8819
272	0.88822	0.89233
272.5	0.89863	0.9014
273	0.9093	0.91015
273.5	0.91935	0.91972
274	0.92802	0.9302
274.5	0.93456	0.93856
275	0.93988	0.94393
275.5	0.94655	0.94858
276	0.95378	0.95345
276.5	0.95958	0.9587
277	0.96308	0.96364
277.5	0.96585	0.96827
278	0.97199	0.97361
278.5	0.97951	0.97964
279	0.98389	0.98554
279.5	0.98802	0.99016
280	0.99398	0.99347
280.5	0.99857	0.99749
281	1	1
281.5	0.99852	0.99665
282	0.99588	0.99302
282.5	0.99327	0.99364
283	0.98924	0.99179
283.5	0.98303	0.98491
284	0.97513	0.97645
284.5	0.96614	0.96575
285	0.95551	0.951
285.5	0.93921	0.93377
286	0.91684	0.91411
286.5	0.89302	0.88945
287	0.86812	0.86161
287.5	0.8413	0.83469
288	0.81706	0.81142
288.5	0.7985	0.79285
289	0.78471	0.77812
289.5	0.7742	0.76677
290	0.76564	0.75859
290.5	0.75949	0.75221
291	0.75478	0.74541
291.5	0.74515	0.73477
292	0.72724	0.71727
292.5	0.70212	0.69121
293	0.67038	0.65872
293.5	0.63298	0.6224
294	0.59283	0.58127
294.5	0.55262	0.53771
295	0.5144	0.4982
295.5	0.47915	0.46312
296	0.44714	0.43024
296.5	0.41846	0.40104
297	0.39285	0.37615
297.5	0.36939	0.35299
298	0.34781	0.3311
298.5	0.32845	0.31188
299	0.31099	0.29452
299.5	0.29479	0.27767
300	0.27925	0.26153
300.5	0.26439	0.24667
301	0.25075	0.23336
301.5	0.23825	0.22099
302	0.22653	0.20889
302.5	0.21567	0.19776
303	0.20567	0.18798
303.5	0.19633	0.17871
304	0.18801	0.16996
304.5	0.18128	0.16237
305	0.17522	0.15587
305.5	0.1691	0.15016
306	0.16393	0.14522
306.5	0.16008	0.14096
307	0.15701	0.13727
307.5	0.15414	0.13428
308	0.15123	0.13212
308.5	0.14921	0.13021
309	0.14827	0.12846
309.5	0.14708	0.12746
310	0.14574	0.12672
310.5	0.14515	0.12529
311	0.14492	0.12417
311.5	0.14454	0.12405
312	0.14411	0.12402
312.5	0.14395	0.12381
313	0.14438	0.12383
313.5	0.1447	0.12348
314	0.14437	0.12255
314.5	0.1445	0.12285
315	0.14536	0.1242
315.5	0.14597	0.12399
316	0.14605	0.12309
316.5	0.14583	0.12346
317	0.146	0.12412
317.5	0.14666	0.12423
318	0.14692	0.12428
318.5	0.14703	0.12452
319	0.14779	0.12495
319.5	0.14856	0.12536
320	0.14873	0.12552
320.5	0.14877	0.12528
321	0.14884	0.12489
321.5	0.14881	0.12487
322	0.14915	0.12521
322.5	0.15011	0.12561
323	0.15079	0.12585
323.5	0.15078	0.1257
324	0.15047	0.12512
324.5	0.15039	0.12517
325	0.15086	0.12668
325.5	0.15126	0.12765
326	0.15129	0.12702
326.5	0.15145	0.12594
327	0.15189	0.12563
327.5	0.15247	0.1267
328	0.15299	0.12752
328.5	0.1533	0.12699
329	0.15337	0.12616
329.5	0.15327	0.1261
330	0.15322	0.12729
330.5	0.15353	0.12791
331	0.15414	0.12692
331.5	0.1541	0.12697
332	0.1536	0.1281
332.5	0.15398	0.12753
333	0.15464	0.12645
333.5	0.15457	0.12688
334	0.15446	0.12729
334.5	0.15472	0.1269
335	0.15496	0.12669
335.5	0.15525	0.12676
336	0.1558	0.12681
336.5	0.15622	0.12725
337	0.15623	0.128
337.5	0.15594	0.12795
338	0.15584	0.12767
338.5	0.15642	0.12853
339	0.15684	0.12898
339.5	0.15662	0.12801
340	0.15695	0.12772
340.5	0.15782	0.12852
341	0.15811	0.12907
341.5	0.15803	0.1293
342	0.15813	0.12958
342.5	0.15816	0.12972
343	0.15801	0.12963
343.5	0.15787	0.12948
344	0.15793	0.12961
344.5	0.15825	0.1302
345	0.15847	0.13066
345.5	0.15833	0.13063
346	0.15782	0.13039
346.5	0.15749	0.13022
347	0.15799	0.13031
347.5	0.15864	0.13051
348	0.15882	0.13063
348.5	0.15869	0.13063
349	0.15873	0.13059
349.5	0.15938	0.13067
350	0.15974	0.13107
350.5	0.15917	0.13177
351	0.15902	0.13224
351.5	0.15925	0.13235
352	0.15816	0.1324
352.5	0.15812	0.1316
353	0.16089	0.1302
353.5	0.16144	0.13068
354	0.15966	0.13266
354.5	0.15898	0.13347
355	0.15954	0.13272
355.5	0.15938	0.13192
356	0.15925	0.13208
356.5	0.1599	0.13327
357	0.16077	0.13445
357.5	0.16103	0.13485
358	0.1601	0.13429
358.5	0.15965	0.13423
359	0.16067	0.13546
359.5	0.16127	0.13627
360	0.16102	0.13626
360.5	0.161	0.13643
361	0.16134	0.13702
361.5	0.16187	0.13774
362	0.16262	0.13786
362.5	0.16317	0.13748
363	0.16276	0.13769
363.5	0.16241	0.13849
364	0.1633	0.13931
364.5	0.16377	0.13967
365	0.16329	0.13966
365.5	0.16352	0.14004
366	0.16411	0.14075
366.5	0.16384	0.14129
367	0.16361	0.14148
367.5	0.16389	0.14148
368	0.16354	0.14182
368.5	0.163	0.14247
369	0.16362	0.143
369.5	0.16448	0.14316
370	0.16447	0.1429
370.5	0.16362	0.14249
371	0.16261	0.14263
371.5	0.1624	0.14403
372	0.16251	0.14488
372.5	0.16231	0.14391
373	0.16224	0.14355
373.5	0.16251	0.14432
374	0.16283	0.1442
374.5	0.16253	0.14343
375	0.16127	0.14314
375.5	0.16024	0.14375
376	0.16015	0.14466
376.5	0.16063	0.14439
377	0.1606	0.14352
377.5	0.15934	0.14353
378	0.15872	0.14438
378.5	0.15953	0.14535
379	0.15995	0.14538
379.5	0.15933	0.14473
380	0.15814	0.14447
380.5	0.1574	0.14515
381	0.1576	0.14645
381.5	0.15785	0.1468
382	0.1576	0.14623
382.5	0.15689	0.14602
383	0.15645	0.14614
383.5	0.15669	0.14632
384	0.15677	0.14698
384.5	0.15641	0.14775
385	0.15606	0.14768
385.5	0.15626	0.14771
386	0.15701	0.14878
386.5	0.15685	0.14958
387	0.15581	0.1496
387.5	0.1557	0.14972
388	0.15634	0.14994
388.5	0.15663	0.14993
389	0.15601	0.14965
389.5	0.15489	0.14951
390	0.15476	0.1503
390.5	0.15526	0.15124
391	0.15514	0.15107
391.5	0.15445	0.15076
392	0.15364	0.15114
392.5	0.15329	0.15193
393	0.15306	0.15242
393.5	0.15229	0.15203
394	0.15183	0.1512
394.5	0.15211	0.15069
395	0.15187	0.15124
395.5	0.15104	0.15206
396	0.15055	0.15159
396.5	0.15028	0.15092
397	0.14993	0.15108
397.5	0.1496	0.15083
398	0.14939	0.15018
398.5	0.14925	0.15036
399	0.14875	0.15069
399.5	0.14773	0.15029
400	0.14701	0.14982
400.5	0.14686	0.14968
401	0.14665	0.1497
401.5	0.14621	0.1494
402	0.14564	0.14861
402.5	0.14504	0.1484
403	0.14446	0.14882
403.5	0.1439	0.14842
404	0.14344	0.14753
404.5	0.14315	0.14731
405	0.14278	0.14783
405.5	0.14225	0.14842
406	0.14181	0.14789
406.5	0.14147	0.14677
407	0.14118	0.14642
407.5	0.14098	0.14678
408	0.14089	0.14727
408.5	0.14067	0.14713
409	0.14029	0.14654
409.5	0.13997	0.14628
410	0.14029	0.1466
410.5	0.14127	0.14725
411	0.14155	0.14723
411.5	0.14086	0.14654
412	0.14011	0.14611
412.5	0.14016	0.14647
413	0.14108	0.14746
413.5	0.1413	0.14786
414	0.14069	0.14754
414.5	0.14058	0.14753
415	0.14106	0.14803
415.5	0.14162	0.14869
416	0.14174	0.14879
416.5	0.14159	0.14849
417	0.14199	0.14888
417.5	0.1423	0.14949
418	0.14173	0.14951
418.5	0.14152	0.14977
419	0.14219	0.15049
419.5	0.1428	0.15077
420	0.14302	0.15079
420.5	0.14303	0.15113
421	0.14322	0.15151
421.5	0.14372	0.15162
422	0.1441	0.1515
422.5	0.14431	0.15159
423	0.14455	0.1523
423.5	0.14506	0.15279
424	0.14573	0.15253
424.5	0.14576	0.15224
425	0.14542	0.15242
425.5	0.14562	0.15312
426	0.14605	0.15362
426.5	0.14627	0.15345
427	0.14646	0.15331
427.5	0.14665	0.15345
428	0.14672	0.15364
428.5	0.14681	0.15385
429	0.14706	0.154
429.5	0.14741	0.15372
430	0.14775	0.15349
430.5	0.148	0.15422
431	0.14837	0.15489
431.5	0.14895	0.15451
432	0.14925	0.15411
432.5	0.14919	0.15425
433	0.14929	0.15454
433.5	0.1499	0.15501
434	0.15097	0.15566
434.5	0.15155	0.15596
435	0.15156	0.1559
435.5	0.15192	0.15615
436	0.15274	0.15666
436.5	0.15364	0.15703
437	0.15442	0.15729
437.5	0.155	0.15755
438	0.15541	0.158
438.5	0.15593	0.15874
439	0.15682	0.15969
439.5	0.15775	0.16002
440	0.1585	0.1598
440.5	0.15918	0.16065
441	0.15991	0.16208
441.5	0.16075	0.16259
442	0.16171	0.16289
442.5	0.16269	0.16369
443	0.16327	0.16466
443.5	0.16387	0.16531
444	0.16528	0.1654
444.5	0.16674	0.16605
445	0.16766	0.16774
445.5	0.16862	0.16891
446	0.16971	0.1693
446.5	0.17064	0.16979
447	0.17167	0.17075
447.5	0.17301	0.17215
448	0.17434	0.17352
448.5	0.17557	0.17447
449	0.17685	0.17489
449.5	0.17802	0.17567
450	0.179	0.17738
450.5	0.18015	0.17896
451	0.18163	0.17988
451.5	0.1833	0.18042
452	0.18461	0.18149
452.5	0.18539	0.1835
453	0.18702	0.18513
453.5	0.18937	0.1861
454	0.19068	0.18746
454.5	0.1915	0.18914
455	0.193	0.1907
455.5	0.19505	0.19226
456	0.1972	0.19376
456.5	0.19893	0.19487
457	0.20035	0.19614
457.5	0.20187	0.1981
458	0.20384	0.20002
458.5	0.20613	0.20149
459	0.20811	0.20273
459.5	0.20987	0.20421
460	0.21173	0.20632
460.5	0.21344	0.209
461	0.21504	0.21167
461.5	0.21711	0.21328
462	0.2193	0.21445
462.5	0.22104	0.2164
463	0.22301	0.2187
463.5	0.22545	0.22082
464	0.22769	0.2229
464.5	0.22975	0.22497
465	0.23203	0.22693
465.5	0.23418	0.22876
466	0.23609	0.2306
466.5	0.23822	0.23283
467	0.24055	0.23536
467.5	0.24278	0.23776
468	0.24513	0.2399
468.5	0.24772	0.24191
469	0.25017	0.2443
469.5	0.25238	0.2469
470	0.25442	0.2491
470.5	0.25669	0.25109
471	0.25926	0.25331
471.5	0.26155	0.25619
472	0.26379	0.25902
472.5	0.2666	0.26064
473	0.26905	0.26224
473.5	0.27072	0.26468
474	0.27311	0.267
474.5	0.27605	0.26897
475	0.2781	0.27104
475.5	0.27992	0.27339
476	0.2823	0.27595
476.5	0.28473	0.27839
477	0.28707	0.28084
477.5	0.28953	0.28367
478	0.29187	0.28627
478.5	0.29407	0.28828
479	0.29679	0.2906
479.5	0.29987	0.29326
480	0.30234	0.2955
480.5	0.30431	0.29798
481	0.30634	0.30116
481.5	0.3088	0.30368
482	0.31153	0.30547
482.5	0.31398	0.30785
483	0.31628	0.31052
483.5	0.31865	0.31289
484	0.3207	0.31526
484.5	0.32271	0.31785
485	0.32563	0.32063
485.5	0.32947	0.32333
486	0.33283	0.32541
486.5	0.33473	0.32742
487	0.33608	0.32993
487.5	0.33832	0.33242
488	0.34098	0.33493
488.5	0.34284	0.3377
489	0.34497	0.34031
489.5	0.34785	0.34283
490	0.35064	0.34562
490.5	0.35326	0.34851
491	0.3559	0.35123
491.5	0.35808	0.35382
492	0.36004	0.35628
492.5	0.36283	0.35853
493	0.36574	0.36099
493.5	0.36782	0.36401
494	0.37004	0.367
494.5	0.37277	0.36967
495	0.37531	0.37233
495.5	0.37751	0.37503
496	0.37967	0.37765
496.5	0.38244	0.38011
497	0.38559	0.38255
497.5	0.38801	0.38538
498	0.39023	0.38839
498.5	0.39304	0.3911
499	0.39563	0.39379
499.5	0.39779	0.3966
500	0.40035	0.39926
500.5	0.40306	0.40181
501	0.40533	0.40441
501.5	0.40774	0.40715
502	0.4105	0.40996
502.5	0.41308	0.41255
503	0.41533	0.41502
503.5	0.41744	0.41759
504	0.41995	0.42021
504.5	0.42285	0.42289
505	0.42527	0.42571
505.5	0.42728	0.42855
506	0.4294	0.43124
506.5	0.4318	0.43375
507	0.43437	0.43631
507.5	0.43666	0.4393
508	0.43884	0.44237
508.5	0.44131	0.44491
509	0.44382	0.44703
509.5	0.44617	0.44915
510	0.44828	0.45178
510.5	0.4504	0.45463
511	0.45274	0.45712
511.5	0.45484	0.45947
512	0.45663	0.46198
512.5	0.45874	0.4648
513	0.46093	0.46742
513.5	0.46271	0.46929
514	0.46453	0.4713
514.5	0.46663	0.474
515	0.46866	0.47689
515.5	0.47072	0.47941
516	0.47302	0.48129
516.5	0.47504	0.48316
517	0.47664	0.4855
517.5	0.47857	0.48824
518	0.48077	0.49083
518.5	0.48272	0.49275
519	0.48426	0.49449
519.5	0.48558	0.49654
520	0.48721	0.49892
520.5	0.48909	0.50115
521	0.49085	0.50269
521.5	0.49248	0.50411
522	0.49392	0.50601
522.5	0.49491	0.5086
523	0.49612	0.51109
523.5	0.49821	0.51259
524	0.49981	0.51411
524.5	0.50054	0.5162
525	0.50199	0.5181
525.5	0.50364	0.51957
526	0.50423	0.52086
526.5	0.50493	0.52246
527	0.50642	0.52438
527.5	0.50775	0.52593
528	0.50863	0.52707
528.5	0.50928	0.52815
529	0.51013	0.52945
529.5	0.51124	0.53098
530	0.51207	0.53239
530.5	0.51241	0.53355
531	0.51241	0.53454
531.5	0.51278	0.53545
532	0.51371	0.53637
532.5	0.51455	0.53731
533	0.51503	0.5381
533.5	0.51518	0.53865
534	0.51519	0.53924
534.5	0.51517	0.54002
535	0.51502	0.5407
535.5	0.51494	0.54116
536	0.51507	0.54144
536.5	0.51487	0.54177
537	0.51425	0.5422
537.5	0.51387	0.54245
538	0.51349	0.54254
538.5	0.51263	0.54261
539	0.51198	0.54269
539.5	0.51175	0.5427
540	0.51121	0.54255
540.5	0.51016	0.54218
541	0.50888	0.54161
541.5	0.50809	0.54116
542	0.50767	0.54084
542.5	0.50635	0.5402
543	0.50451	0.53939
543.5	0.50311	0.53868
544	0.5018	0.53769
544.5	0.50021	0.53639
545	0.49833	0.53537
545.5	0.4963	0.53437
546	0.4943	0.53292
546.5	0.49243	0.53136
547	0.49056	0.52987
547.5	0.48829	0.52819
548	0.48585	0.52639
548.5	0.48353	0.52461
549	0.4812	0.52289
549.5	0.47872	0.52119
550	0.4761	0.51931
550.5	0.47332	0.517
551	0.47039	0.5142
551.5	0.46762	0.51167
552	0.46499	0.50964
552.5	0.46199	0.50749
553	0.4586	0.50481
553.5	0.45507	0.5016
554	0.45166	0.49857
554.5	0.44843	0.49584
555	0.44531	0.49287
555.5	0.44197	0.48969
556	0.4382	0.48654
556.5	0.43434	0.48343
557	0.43058	0.48019
557.5	0.42687	0.47659
558	0.4232	0.47295
558.5	0.41944	0.46953
559	0.41526	0.46593
559.5	0.4108	0.46208
560	0.40667	0.45826
560.5	0.40275	0.45439
561	0.39865	0.45037
561.5	0.3943	0.4465
562	0.38996	0.44269
562.5	0.38605	0.43855
563	0.38204	0.43451
563.5	0.37747	0.43088
564	0.37326	0.42695
564.5	0.36946	0.42259
565	0.36522	0.41842
565.5	0.36091	0.41462
566	0.3567	0.41081
566.5	0.35237	0.40659
567	0.34809	0.40154
567.5	0.34459	0.39658
568	0.34072	0.39269
568.5	0.33501	0.38869
569	0.32937	0.38383
569.5	0.3248	0.3786
570	0.32018	0.37368
570.5	0.31541	0.36891
571	0.3107	0.36403
571.5	0.30615	0.35927
572	0.30163	0.35472
572.5	0.29668	0.35001
573	0.29148	0.34485
573.5	0.28677	0.3397
574	0.28251	0.33484
574.5	0.27831	0.33031
575	0.27366	0.32582
575.5	0.26874	0.32115
576	0.26404	0.31639
576.5	0.25949	0.31153
577	0.25508	0.30652
577.5	0.25084	0.30139
578	0.24669	0.29679
578.5	0.24232	0.29259
579	0.23763	0.28809
579.5	0.23293	0.28325
580	0.22866	0.27852
580.5	0.22449	0.27397
581	0.22017	0.26938
581.5	0.21617	0.26456
582	0.21251	0.26015
582.5	0.20851	0.25622
583	0.20413	0.25212
583.5	0.19965	0.24759
584	0.19535	0.24294
584.5	0.19153	0.23856
585	0.18803	0.23447
585.5	0.18437	0.2305
586	0.18034	0.22642
586.5	0.17635	0.22215
587	0.17251	0.21781
587.5	0.16884	0.21364
588	0.16539	0.20972
588.5	0.16194	0.20591
589	0.15831	0.20214
589.5	0.15462	0.19823
590	0.15113	0.1942
590.5	0.14766	0.19038
591	0.14416	0.18672
591.5	0.14079	0.18288
592	0.13761	0.17893
592.5	0.13467	0.1752
593	0.1318	0.17177
593.5	0.1288	0.16846
594	0.12557	0.16499
594.5	0.12237	0.16137
595	0.11959	0.15793
595.5	0.11685	0.15464
596	0.11391	0.15137
596.5	0.11093	0.14813
597	0.10806	0.1449
597.5	0.10544	0.14177
598	0.10288	0.13882
598.5	0.10026	0.13584
599	0.09759	0.1326
599.5	0.09513	0.12947
600	0.09288	0.12662
600.5	0.09054	0.12377
601	0.08807	0.12094
601.5	0.08556	0.11825
602	0.08324	0.11555
602.5	0.08124	0.11279
603	0.07937	0.11013
603.5	0.07737	0.10762
604	0.075	0.10515
604.5	0.07273	0.10274
605	0.07084	0.10043
605.5	0.06888	0.09808
606	0.06695	0.09572
606.5	0.06526	0.09332
607	0.06351	0.09088
607.5	0.06162	0.08858
608	0.05985	0.08663
608.5	0.0582	0.08476
609	0.05656	0.08265
609.5	0.05499	0.08066
610	0.05347	0.07887
610.5	0.05185	0.0769
611	0.05036	0.07489
611.5	0.04918	0.07312
612	0.04787	0.07146
612.5	0.04634	0.06974
613	0.04492	0.06791
613.5	0.04367	0.06618
614	0.04249	0.06468
614.5	0.04124	0.06311
615	0.03998	0.06146
615.5	0.03893	0.05997
616	0.03782	0.05854
616.5	0.03648	0.05697
617	0.03531	0.0553
617.5	0.03435	0.05372
618	0.03334	0.05239
618.5	0.03238	0.05124
619	0.03149	0.05006
619.5	0.03052	0.04863
620	0.02949	0.04719
620.5	0.0285	0.04608
621	0.02759	0.04509
621.5	0.02677	0.04396
622	0.02602	0.0426
622.5	0.02521	0.04128
623	0.02427	0.04026
623.5	0.02348	0.03933
624	0.02288	0.0383
624.5	0.02208	0.03719
625	0.02127	0.03616
625.5	0.02076	0.03528
626	0.02018	0.03432
626.5	0.01937	0.03325
627	0.01859	0.03236
627.5	0.01796	0.03156
628	0.01747	0.03064
628.5	0.01696	0.02965
629	0.01639	0.02868
629.5	0.01578	0.02783
630	0.01526	0.02711
630.5	0.01487	0.02641
631	0.01433	0.02562
631.5	0.01371	0.02477
632	0.01331	0.02404
632.5	0.01296	0.02343
633	0.01249	0.02288
633.5	0.01201	0.0223
634	0.01158	0.02165
634.5	0.01118	0.02095
635	0.01086	0.02028
635.5	0.01058	0.01966
636	0.01014	0.01901
636.5	0.00965	0.01841
637	0.00932	0.018
637.5	0.00905	0.01754
638	0.00873	0.01692
638.5	0.00837	0.01636
639	0.00809	0.01588
639.5	0.00791	0.01539
640	0.00765	0.01493
640.5	0.00728	0.0145
641	0.00706	0.01406
641.5	0.00685	0.01365
642	0.00647	0.01328
642.5	0.00622	0.01285
643	0.00612	0.01237
643.5	0.00593	0.01202
644	0.00572	0.01179
644.5	0.00561	0.01156
645	0.00539	0.01114
645.5	0.00511	0.01064
646	0.00504	0.01036
646.5	0.00504	0.01016
647	0.00487	0.00985
647.5	0.00449	0.00947
648	0.00415	0.00909
648.5	0.00421	0.00881
649	0.00417	0.00863
649.5	0.00381	0.00846
650	0.00356	0.00816
650.5	0.00352	0.00786
651	0.00352	0.00771
651.5	0.00341	0.00745
652	0.0032	0.00702
652.5	0.00308	0.00675
653	0.00306	0.00656
653.5	0.00302	0.00626
654	0.00274	0.00606
654.5	0.00262	0.00603
655	0.0037	0.00598
655.5	0.00557	0.00558
656	0.00651	0.00517
656.5	0.0058	0.00517
657	0.00383	0.00538
657.5	0.00237	0.0052
658	0.00204	0.00466
658.5	0.00201	0.00456
659	0.00198	0.00455
659.5	0.00189	0.00444
660	0.00178	0.00436
660.5	0.00171	0.00419
661	0.00166	0.00389
661.5	0.00153	0.00369
662	0.00142	0.00354
662.5	0.0015	0.00331
663	0.00156	0.00321
663.5	0.00147	0.00327
664	0.00138	0.00321
664.5	0.00132	0.00303
665	0.00127	0.00286
665.5	0.00123	0.00276
666	0.00121	0.00275
666.5	0.00129	0.00276
667	0.00127	0.00268
667.5	0.00102	0.00248
668	0.000893497	0.00233
668.5	0.000949888	0.00227
669	0.000950994	0.00218
669.5	0.000837106	0.00208
670	0.000664617	0.00199
670.5	0.000590535	0.00193
671	0.000649137	0.00188
671.5	0.000761919	0.0018
672	0.000778504	0.00176
672.5	0.000683414	0.00176
673	0.000667934	0.00166
673.5	0.000692259	0.0015
674	0.000613754	0.00141
674.5	0.00050429	0.00142
675	0.000456745	0.0014
675.5	0.000517558	0.00117
676	0.000592746	0.000981916
676.5	0.000563998	0.00107
677	0.000420256	0.00113
677.5	0.000280938	0.00102
678	0.000337329	0.000943404
678.5	0.00048107	0.000894388
679	0.000552941	0.00083837
679.5	0.000540778	0.000783519
680	0.000471119	0.000757844
680.5	0.000382663	0.000783519
681	0.000296418	0.000784686
681.5	0.000232287	0.000714664
682	0.000204644	0.000630637
682.5	0.00019801	0.000572285
683	0.000177002	0.000565283
683.5	0.000146042	0.000634138
684	0.000150465	0.000687822
684.5	0.000256612	0.000524437
685	0.000328483	0.000393728
685.5	0.00023671	0.00054661
686	0.000171473	0.000531439
686.5	0.000186953	0.000292196
687	0.000148254	0.000273523
687.5	7.196e-05	0.000368053
688	2.88376e-05	0.000341212
688.5	4.43175e-05	0.000228009
689	0.000105131	0.000164989
689.5	0.000158205	0.000273523
690	9.40741e-05	0.000320205
690.5	-6.73585e-05	0.000173158
691	-7.2887e-05	7.27926e-05
691.5	2.77319e-05	3.66144e-05
692	3.54718e-05	-5.09136e-05
692.5	5.97973e-05	-0.000132606
693	0.000104025	-0.000145444
693.5	-3.9716e-05	-8.47577e-05
694	-0.000162449	-2.99068e-05
694.5	-2.0919e-05	-6.3751e-05
695	4.65289e-05	-0.00017462
695.5	-3.75045e-05	-0.000272651
696	1.44635e-05	-0.000228303
696.5	0.000111765	-0.000132606
697	8.85456e-05	-0.000118602
697.5	-1.42848e-05	-0.000200295
698	-0.000130384	-0.000270317
698.5	-0.000194514	-0.000182789
699	-0.000173506	-2.40717e-05
699.5	-0.000101635	4.94518e-05
700	-0.000104952	-7.54214e-05

## Sheet: Fig. 3B
	time / ps
wavelength / nm	0	330.07	330.37	330.66	330.95	331.24	331.54	331.83	332.12	332.41	332.71	333	333.29	333.58	333.88	334.17	334.46	334.75	335.04	335.34	335.63	335.92	336.21	336.51	336.8	337.09	337.38	337.67	337.97	338.26	338.55	338.84	339.14	339.43	339.72	340.01	340.3	340.6	340.89	341.18	341.47	341.76	342.06	342.35	342.64	342.93	343.22	343.51	343.81
	-0.7732	-9.48044e-05	-0.000123414	-7.71083e-05	-0.000126889	-5.92646e-05	-9.98839e-05	3.86567e-05	4.92434e-05	2.94911e-05	1.08924e-05	6.31596e-05	7.87698e-05	-5.52953e-05	-2.47122e-05	-0.000157584	-0.000234685	-0.000463446	-0.000464555	-0.000442221	-0.000341021	-0.000384436	-0.000232904	-0.000151741	-6.70677e-05	0.000135905	0.00012415	0.000138414	4.26227e-05	-0.000186127	-0.000170386	-0.000283808	-0.000340955	-0.000436018	-0.000367343	-0.000300139	-0.00029067	-1.77278e-05	-4.1118e-05	-2.49605e-05	7.2016e-05	0.000141782	0.000173022	0.000151923	5.50086e-05	-4.29344e-05	-9.84738e-05	-0.000224133	-0.000179615
	-0.75184	3.93108e-05	4.96952e-05	8.457e-05	2.00413e-05	0.000102792	5.75127e-05	3.89454e-05	-8.01256e-05	-0.000236149	-0.000338984	-0.000294053	-0.000410929	-0.000497545	-0.000395573	-0.000230046	-0.000137591	-0.000125111	9.3605e-05	8.55014e-05	0.000125815	8.05665e-05	0.000116648	-0.000184611	-0.000284308	-0.000337814	-0.00043931	-0.000457062	-0.000519717	-0.000537198	-0.000340993	-0.000213668	-0.000218315	-0.000110367	3.60908e-05	7.19029e-05	5.19808e-05	0.00012781	4.28874e-05	-6.87494e-06	-2.23879e-05	-9.84483e-05	-7.13366e-05	-9.26729e-05	-0.000134787	-0.000116309	-6.2496e-05	4.19114e-05	2.37611e-05
	-0.72514	-3.68886e-05	-0.00017213	-0.000285782	-0.00033244	-0.000487062	-0.000446062	-0.000236318	-0.000243012	-0.000200558	-5.79718e-05	1.09513e-05	9.72984e-05	5.36467e-05	3.05643e-05	-2.43521e-06	-0.000138765	-0.000320098	-0.000446459	-0.000549174	-0.000635697	-0.000607084	-0.000479038	-0.000459701	-0.000299551	-0.000180312	-7.0415e-05	-0.000103724	4.96607e-05	3.85192e-05	0.00013284	0.00012891	-4.96481e-05	9.06929e-05	-6.75968e-05	-0.000209387	-0.00014219	-5.8345e-05	-0.000164917	-0.000192632	-7.29248e-05	0.00015616	1.34372e-05	1.92389e-05	2.6768e-05	-1.74128e-05	3.00427e-05	0.000219975	7.00138e-07
	-0.70111	-0.000230672	-0.000159247	-6.07399e-05	4.97892e-05	8.93334e-05	8.11634e-05	0.000171779	-4.95645e-05	-9.91477e-05	-0.000203109	-0.000378373	-0.000569081	-0.000600935	-0.000605098	-0.000524829	-0.000445769	-0.000309948	-0.000125032	-0.000258226	-6.12752e-05	2.23166e-06	0.000106196	0.000111507	0.000104576	0.000109784	-1.71369e-05	-1.90128e-05	-0.000157566	-0.000122352	-0.000143611	-0.000306788	-0.000216146	-0.000152042	-0.000156487	-0.000202823	-0.000224646	-3.66758e-06	-1.20052e-05	3.68836e-05	-2.93523e-05	6.44047e-05	-6.66326e-05	7.58824e-05	0.000100313	1.00869e-05	0.000248614	0.000191163	0.000110385
	-0.67441	9.8818e-06	-9.41682e-05	-0.000213138	-0.000253235	-0.000334041	-0.000545167	-0.000461922	-0.000464277	-0.000334165	-0.000258183	-0.000205999	-0.000147311	-7.95741e-05	9.9948e-05	9.22254e-05	0.00011098	0.000177263	7.70632e-06	7.32107e-05	4.10518e-05	-0.000132186	-0.000172868	-0.000139137	-0.000206604	-0.000258745	-0.000257296	-0.000248304	-0.00027896	-0.000119531	-7.25927e-05	-5.60082e-05	5.81574e-05	3.87846e-05	-2.39658e-06	-3.56939e-05	-2.09752e-05	-5.55693e-05	-2.21486e-05	4.18875e-05	-6.72842e-05	8.53516e-05	-2.2161e-05	4.53353e-05	-1.49161e-05	-0.00011662	7.66715e-05	-0.000125809	-0.000121697
	-0.65038	-0.000347037	-0.000331897	-0.000272648	-9.41417e-05	-0.000103546	-2.9283e-05	9.61447e-05	0.000132818	8.96975e-05	9.19367e-05	6.69704e-05	0.000154654	4.69977e-06	1.98523e-05	-0.000169153	-0.000143448	-0.000284764	-0.0003402	-0.000351904	-0.000341356	-0.00031499	-0.000239127	-7.18909e-05	-5.50119e-06	7.07064e-05	0.000168366	6.56337e-05	1.31921e-05	-2.26648e-05	-3.84318e-05	-5.17604e-05	-0.00010931	-0.000157277	-0.00015175	-2.68824e-05	-0.000147193	-7.30814e-05	-0.000110624	-3.10109e-05	-0.000146878	-0.000117283	-9.64127e-05	-0.000146343	-0.000148345	-7.93528e-05	-6.4954e-05	-3.35963e-05	-1.67195e-05
	-0.62368	0.000195761	0.000170767	0.00013135	0.00012211	-4.17758e-06	-2.47951e-05	-0.000119114	-0.000102284	-0.000173167	-0.000305794	-0.000278896	-0.00025272	-0.000371602	-0.000204542	-0.000252225	-0.000201347	-6.18144e-05	0.00012949	0.000129936	0.000151035	8.38429e-05	4.88148e-05	-6.80646e-05	-1.07052e-05	-0.000193619	-0.000342176	-0.000280752	-0.000183313	-0.000313004	-0.000282186	-0.000147582	-0.000186026	5.69936e-05	-0.000125082	2.63695e-05	1.58051e-05	0.000164942	7.44181e-05	5.51876e-05	7.96061e-05	-5.23719e-05	4.52705e-05	-7.10598e-05	7.36439e-05	3.64297e-05	0.000105054	-5.1567e-06	5.63906e-05
	-0.59965	-0.000100068	-8.48544e-05	-0.000241796	-0.000238645	-0.000296488	-0.000390836	-0.00023997	-0.00017534	-0.000135757	4.65383e-05	3.10561e-05	5.32808e-05	9.04715e-05	9.557e-05	2.71589e-05	-9.56799e-05	-8.01202e-05	-1.34569e-05	-0.000218434	-0.000183656	-0.000256811	-0.000279338	-0.00026971	-0.000203533	-0.000196342	-0.000116423	-8.87293e-05	-8.68911e-05	3.90865e-05	2.68228e-05	0.000156399	0.00014925	0.000176651	0.000196223	0.000210064	0.000128551	0.00013031	4.79072e-05	0.000209303	7.53768e-05	8.42862e-05	8.99652e-05	8.18528e-05	1.32219e-05	-3.3166e-05	-9.02167e-05	-0.000144805	-0.000152298
	-0.57295	-0.00018907	-8.01467e-05	-1.79616e-05	2.24618e-05	3.77023e-08	0.000136993	4.16689e-05	9.85598e-05	-1.72423e-05	-3.16394e-05	-6.20301e-05	-0.000100889	-0.000230456	-0.000332327	-0.000273247	-0.000300548	-0.000141145	-0.000156392	-0.00011364	-5.8997e-05	8.47786e-05	8.65789e-05	0.000195442	0.000246679	0.000298865	9.26847e-05	0.000243284	0.000109926	0.000186576	0.000188986	0.000112598	-2.59558e-05	0.000157702	8.58034e-05	4.71211e-05	-9.12425e-06	-8.51523e-06	-9.68168e-05	-9.02491e-06	-0.000159122	-0.000184223	-0.000323181	-0.000113687	-0.000187617	-0.000280511	-0.000190385	-0.000172106	-0.000138484
	-0.55159	4.56563e-05	0.000137035	0.000106118	0.000103697	-0.000101666	-5.10495e-05	-8.8186e-05	-0.000153241	-0.000226481	-0.000265932	-0.000300358	-0.00022742	-0.000154342	-4.50889e-05	-5.44046e-05	0.000112844	0.000243408	0.000202032	0.00020936	0.000424284	0.000252119	0.000261773	0.000201	0.000266446	0.000138346	-3.22702e-05	-5.51584e-05	-0.000121396	4.66039e-05	8.18547e-05	2.02703e-05	-0.000106821	-0.000115678	7.0372e-06	-0.000244661	-0.000177265	-0.000343085	-0.000362554	-0.000322352	-0.00042502	-0.0004342	-0.000365611	-0.000414954	-0.000237986	-0.000318574	-0.000203865	-0.000283374	-0.000208829
	-0.52489	-0.000106151	-0.000258343	-0.000210099	-0.00012242	-0.000297242	-0.00024196	-5.12598e-05	4.63348e-05	6.40294e-05	0.000232211	0.000254345	0.00041215	0.000408313	0.000393396	0.000332826	0.000193446	3.78476e-05	5.76731e-05	4.57229e-05	-4.1673e-05	3.12489e-05	-2.21765e-05	-1.34288e-05	-4.92149e-05	-2.98945e-06	-0.000118802	-0.00018238	-0.000330324	-0.000348625	-0.000535916	-0.000632898	-0.000688132	-0.000653369	-0.00070309	-0.000538164	-0.00062376	-0.000507321	-0.00042036	-0.000376406	-0.000359576	-0.000336697	-0.000209957	-0.000162494	-0.000152932	5.81595e-05	2.23576e-05	-4.1646e-06	5.86629e-05
	-0.50086	9.41764e-05	-1.72331e-05	0.000180715	0.000193969	0.000308151	0.000322272	0.000389114	0.000342752	0.000234538	0.000188404	1.46254e-05	3.72906e-05	-2.90737e-05	-0.000100654	-3.0491e-05	-6.17247e-06	-7.04939e-05	3.7782e-07	-8.6175e-05	-0.000217773	-0.000285439	-0.000548722	-0.000642931	-0.000748275	-0.000851231	-0.000952278	-0.000784942	-0.000717813	-0.000695661	-0.000734573	-0.000668332	-0.000569365	-0.000387247	-0.000433453	-0.000206643	-0.000187162	-2.30912e-05	5.91953e-06	0.000132869	-2.29621e-05	6.29762e-05	-5.22348e-05	7.11955e-05	-0.000104342	-7.18509e-05	-7.66645e-05	-5.68094e-05	1.42332e-05
	-0.47416	0.000321265	0.000146874	0.000189599	2.02617e-05	-9.00435e-05	-8.38956e-05	-0.000125865	-2.72212e-05	-1.24875e-06	-0.000159864	-0.000101828	-3.90117e-05	-0.000301408	-0.000194106	-0.000425298	-0.000609705	-0.000755146	-0.000987732	-0.00107	-0.000983325	-0.000963353	-0.000925921	-0.000894571	-0.000708105	-0.000513777	-0.000390922	-0.000254498	-0.000143418	-4.06408e-05	-7.95194e-05	1.50986e-05	-3.81271e-05	-5.26624e-05	-0.000108979	-0.000134903	-0.000155819	-0.000168557	-0.000148202	-0.000143855	-0.00030593	-0.000327411	-0.000281439	-0.000324751	-0.000108707	-7.0867e-05	9.22598e-05	6.52266e-05	-3.64603e-05
	-0.45013	-0.000121586	-0.000143986	-3.26983e-05	-0.000116567	-2.06221e-05	-0.000215572	-0.000233271	-0.000277007	-0.0005532	-0.000701356	-0.00078433	-0.00087471	-0.000917941	-0.000835055	-0.000821902	-0.000760423	-0.000699117	-0.000571684	-0.000563337	-0.000381226	-0.000201182	-0.000195514	-0.000116078	-8.12555e-05	7.25214e-06	2.79667e-05	-7.90095e-05	-0.00020343	-0.000193459	-0.000237488	-0.000324933	-0.000434743	-0.000369385	-0.000476976	-0.000385453	-0.000292394	-0.000277044	-0.000145558	-8.51293e-05	-4.97391e-05	-4.27701e-05	-6.58147e-05	-0.000149459	-3.08165e-05	-7.36856e-05	-7.71181e-05	-0.000121971	-0.000300868
	-0.42343	-0.000312039	-0.000411652	-0.000593116	-0.000641866	-0.000756488	-0.000680811	-0.000658722	-0.000719638	-0.000585149	-0.000562229	-0.000387853	-0.000407985	-0.000341383	-0.000185709	-5.07328e-05	-9.46749e-05	-2.93229e-05	-2.90156e-05	-0.000113556	-0.00019884	-0.000248857	-0.000240163	-0.000351141	-0.000446542	-0.000424039	-0.000598313	-0.000387829	-0.000434019	-0.000268699	-0.000262748	-0.000192615	-7.28088e-05	-7.47128e-05	-7.83917e-05	-8.4074e-05	-3.70043e-05	-0.000185676	-0.000159511	-0.00016415	-0.00019071	-0.0001745	-0.000249331	-0.000181908	-0.000204718	-0.000188151	-0.000196817	-0.000212819	-0.000167903
	-0.3994	-0.000648616	-0.000632743	-0.000737624	-0.000543943	-0.000521268	-0.000302398	-0.000169898	-7.67976e-05	1.2464e-05	-3.98527e-05	-2.40324e-05	-2.94618e-05	-0.000156025	-0.000111003	-0.000270981	-0.000379364	-0.000449129	-0.000420557	-0.000547896	-0.000493046	-0.000465507	-0.000299005	-0.000227298	-0.00017911	-0.000171055	-5.12298e-05	-0.000107138	-0.000124678	5.94174e-06	-0.000129911	-0.000101324	-0.000109564	-8.59502e-05	-0.000263211	-0.000261569	-0.000246862	-0.000172677	-0.000194119	-0.000173881	-0.000302622	-0.000206924	-0.000256955	-0.000125124	-5.23815e-05	-8.30219e-05	1.85702e-05	-0.000199948	-4.85749e-05
	-0.3727	-7.73505e-05	-4.62248e-05	6.80584e-05	0.000126275	-0.00021158	-6.68038e-05	-0.00013097	-0.000174993	-0.000251959	-0.000365348	-0.000509535	-0.000361398	-0.000360872	-0.000302156	-0.000238548	-0.00017953	-9.79198e-05	7.82715e-06	-2.84486e-05	7.82486e-05	2.71143e-05	-5.35643e-05	-9.80661e-05	-0.00024168	-0.000215289	-0.000164026	-0.000260071	-0.000184862	-0.000213522	-0.00013045	-0.000119426	-0.000150282	-0.000155531	-0.000319378	-0.00023508	-0.000259401	-0.000284371	-0.00030238	-0.000117826	-0.000222549	-9.78379e-05	-0.00025227	2.35599e-05	-3.81671e-05	3.13926e-05	-7.56807e-05	-4.35873e-05	-2.09394e-05
	-0.35134	-0.000162367	-0.000128095	-0.000145723	-0.000167168	-0.000522476	-0.000495232	-0.00033034	-0.000319572	-0.000235329	-0.000231271	-0.000200184	-0.000111869	-2.82161e-06	4.32551e-05	0.00013019	-9.62023e-05	-8.9717e-05	-0.00012361	-0.000203969	-0.000196876	-9.09331e-05	-0.000254046	-0.000167622	-0.000213893	-0.000203007	-0.000121938	-0.000159438	-0.000376895	-0.000255716	-0.000308093	-0.000360909	-0.000314386	-0.000459581	-0.000273266	-0.000280717	-0.000287922	-0.000171584	-8.94741e-05	5.00237e-06	-3.27175e-05	7.72146e-05	-9.13687e-05	0.0001127	5.62833e-05	0.000103009	0.000216716	0.000197232	9.96426e-05
	-0.32464	-0.000420783	-0.000292988	-0.000193411	-0.000184274	-7.06193e-05	-5.29096e-05	5.27865e-05	2.35886e-05	-0.00015018	-0.000252771	-0.000226087	-0.000206865	-0.000385307	-0.000247586	-0.000224025	-0.000229765	-0.000230866	-0.000234999	-0.000188799	-0.000215972	-0.000221478	-0.000315118	-0.000456301	-0.00037838	-0.000532842	-0.000369504	-0.000365491	-0.000303038	-0.000189297	-7.65508e-05	1.22528e-05	5.65354e-05	1.14133e-06	0.000100066	0.000101931	-4.97615e-05	7.98811e-05	3.58198e-05	-8.23504e-06	2.67191e-05	7.24852e-05	2.40078e-05	-8.31492e-06	-7.56188e-05	-0.000175985	-0.000112596	-0.000278121	-0.0002474
	-0.30061	-1.67004e-05	-5.558e-05	-0.000114897	-0.00027824	-0.00034248	-0.000364337	-0.000281592	-0.000336165	-0.000270719	-0.000375691	-0.00036214	-0.000165446	-0.000261154	-0.000329697	-0.000309493	-0.000450367	-0.000456569	-0.0004609	-0.000472748	-0.000522147	-0.000485428	-0.000293144	-0.000328706	-0.000142634	-2.34624e-05	7.05942e-05	9.40252e-05	0.000200163	-6.69117e-05	2.05452e-05	-6.68923e-05	-0.000212979	-0.000287281	-0.000281363	-0.000258504	-0.000320513	-0.000331348	-0.000239087	-0.000253785	-0.00023169	-0.000294342	-0.000241698	-0.00027755	-0.000322255	-0.00015549	-7.27628e-05	-8.40929e-05	3.26547e-05
	-0.27391	-0.000249599	-0.00012845	-0.000286972	-0.00013777	-0.0002513	-0.000289717	-0.000320547	-0.000429032	-0.000391937	-0.000459305	-0.000369207	-0.000496521	-0.000493825	-0.000319893	-0.000329121	-0.0002362	-0.000127006	6.31e-05	0.000191298	2.55977e-06	-3.98176e-05	-2.78998e-05	-0.00017078	-0.000295097	-0.000266179	-0.00040523	-0.000498877	-0.000509966	-0.000543867	-0.000497659	-0.000436918	-0.000523372	-0.000485229	-0.000425726	-0.000376953	-0.000452442	-0.000357785	-0.000292611	-0.000183461	-0.000272277	-0.000177746	-0.000218998	-0.000177032	-0.000154514	-0.000119638	-0.000271994	-0.000288234	-0.000118424
	-0.24988	-0.000103683	-0.000166422	-0.000300607	-0.000312774	-0.000361123	-0.000255241	-0.00028051	-0.000131341	-0.000129424	-1.10253e-06	5.90225e-05	5.78936e-05	0.000161006	0.000131521	-4.32034e-05	-5.794e-05	-0.000174872	-0.000229483	-0.000437657	-0.000341566	-0.000528301	-0.000536091	-0.000592269	-0.000585909	-0.000534857	-0.000607036	-0.000555698	-0.000426219	-0.000430199	-0.000389264	-0.00040618	-0.00032499	-0.000362519	-0.000266976	-0.000259173	-0.000392987	-0.000248542	-0.0002587	-0.000352948	-0.000300434	-0.000375704	-0.000207521	-0.000111786	-5.95117e-05	-9.83472e-05	-0.000102412	-4.36935e-05	-0.000139571
	-0.22318	-0.000137277	-2.04607e-05	-1.90463e-05	0.000202979	0.000228378	0.00016252	0.000272034	0.00014868	7.17761e-05	-7.43881e-05	-0.000257701	-0.00022112	-0.000392154	-0.000367273	-0.000437049	-0.000438572	-0.000441021	-0.000546896	-0.000477727	-0.000327854	-0.000335516	-0.000349887	-0.000372954	-0.000251678	-0.000243662	-0.000296296	-0.000315606	-0.000325534	-0.000263693	-0.000365984	-0.000332227	-0.000290139	-0.000240158	-0.000205465	-0.000175211	-0.000109152	-2.87851e-06	7.35629e-05	7.67739e-05	6.70165e-05	4.54352e-05	-5.95151e-05	-6.86168e-05	-0.000115212	-6.20906e-05	-0.000197301	-0.000151175	-6.85407e-05
	-0.19915	0.000151123	0.000143408	2.19942e-05	0.000127475	6.21375e-06	-9.88399e-05	-0.000251735	-0.000288311	-0.0003117	-0.000335763	-0.000306247	-0.000344622	-0.000348056	-0.000291029	-0.00022564	-0.000171916	-0.000124596	-0.000151898	-0.000219025	-0.000107477	-0.000202821	-0.000282995	-0.000380578	-0.000387406	-0.000294444	-0.000347693	-0.000130825	-0.000198949	-9.28062e-05	0.000139994	0.000136533	7.87984e-05	0.000109929	0.000107429	-0.000152817	-0.00019714	-0.000202221	-0.000255702	-0.000311124	-0.000374584	-0.000274309	-0.000273913	-0.000155161	-7.55242e-05	2.5335e-05	-2.03858e-06	8.12475e-05	0.00020927
	-0.17245	-0.000254625	-0.000268042	-0.000310583	-0.000311084	-0.00028929	-0.000366448	-0.000328251	-0.000172376	-0.000137395	-0.000192115	-0.000133156	-0.000126976	-9.24444e-05	-0.000212869	-0.000246741	-0.000117473	-0.000165543	-0.000205489	-0.000104444	-7.02565e-05	-3.81088e-05	5.34204e-05	0.000169546	0.000106207	0.000282365	0.00021768	5.77935e-05	-0.000117672	-0.000239494	-0.000289564	-0.000356176	-0.000512018	-0.000471111	-0.000304275	-0.000309517	-0.000235968	2.4074e-05	6.48184e-05	0.000144546	0.000203785	0.000274541	8.19172e-05	3.81325e-05	4.61955e-05	-1.11377e-05	-8.17238e-05	-0.000113286	-0.000130007
	-0.15109	-0.000301157	-0.000134136	-0.000145597	-4.64921e-05	-5.80157e-05	-3.14479e-05	-1.89943e-05	-3.15692e-05	-0.000154529	-0.000151801	-0.000178765	-0.000137952	-0.000105895	-0.000117428	-1.97122e-05	0.000180841	0.000313014	0.000372674	0.000351445	0.000281875	0.000251965	1.89163e-05	-1.98396e-06	-0.000255024	-0.000368517	-0.000383192	-0.000467866	-0.000369912	-0.000173804	-0.000121359	0.000126956	0.00020377	0.000260402	0.000218555	0.000183463	0.000155978	9.62617e-05	-4.36463e-05	-0.000168957	-0.000153523	-0.00022858	-0.000167869	-0.000157942	-0.000126666	-7.28186e-05	3.70421e-05	-3.61283e-05	-6.54044e-06
	-0.12439	9.34764e-05	8.09656e-06	-0.000106039	-0.000113211	-9.34492e-05	-1.50946e-05	2.02923e-05	0.000247841	0.000323701	0.000456054	0.000472472	0.000387615	0.000368503	0.000405076	0.000208663	-4.1318e-05	-0.000127415	-0.000273314	-0.000254309	-0.000243343	-0.000225303	-1.79222e-05	0.000161751	0.000282108	0.000421365	0.00052669	0.000439973	0.000416543	0.000192682	0.000145306	-0.000137097	-0.000240333	-0.000396021	-0.000332286	-0.000317819	-0.00026731	-0.000223421	-0.000179007	-0.000102469	-5.78214e-05	-2.44642e-05	-8.99389e-06	-3.7763e-05	-5.98775e-05	-7.49936e-05	-0.000130785	-7.31233e-05	-8.98956e-05
	-0.10036	8.70268e-05	0.000112719	0.000342706	0.000375015	0.000377576	0.000482886	0.000462464	0.0003556	0.000256748	4.0555e-05	-5.39764e-05	-0.000141654	-0.000184349	-0.000123387	0.0001213	0.000153786	0.000345969	0.000427472	0.000632964	0.000592972	0.000570704	0.000450835	0.000147905	-1.92955e-05	-0.000132482	-0.000366739	-0.000385858	-0.000360099	-0.000201624	-0.000225266	-0.000153284	-4.7189e-05	6.885e-05	1.3923e-05	7.96571e-05	-0.000120434	-8.4487e-05	-4.13506e-05	-4.61627e-05	-0.000173179	-0.000127028	-6.19771e-05	-3.80609e-05	4.41968e-05	8.70177e-05	5.23482e-05	2.75239e-05	2.81578e-05
	-0.07366	0.000269151	-2.57144e-07	3.0391e-05	-9.06072e-05	-0.000112504	-0.000122898	5.26671e-05	-7.63018e-06	0.00011762	0.000419678	0.000544835	0.000552402	0.000621169	0.000424708	0.000254146	5.6105e-05	-8.22626e-05	-0.000318891	-0.000353429	-0.000250395	-0.000269173	-0.000229602	-0.00016641	2.03426e-05	5.50835e-05	4.21607e-05	4.21285e-05	8.15116e-05	-0.00012638	-0.000188779	-0.000195874	-0.00016953	-4.79814e-05	-6.57739e-05	0.00010546	0.000254987	0.000182926	0.000362108	0.00031619	0.000245749	0.000212635	0.000182298	7.22936e-05	-7.86504e-05	-5.78455e-05	-6.41467e-05	-4.38242e-05	4.17521e-05
	-0.04963	-0.000131253	-0.000120825	7.68139e-05	0.000113721	0.000180711	0.000227436	0.000371585	0.000174357	1.59124e-05	-3.0232e-05	-0.000141534	-0.000404171	-0.00039826	-0.00039809	-0.000411651	-0.00036119	-0.000335426	-0.000135936	-1.80515e-05	-6.66192e-05	-0.000104785	-0.000177957	-0.000242113	-0.000342464	-0.000302992	-0.000419105	-0.00026643	-0.000172837	3.12291e-05	0.000114775	0.00025038	0.000439817	0.000378714	0.000396622	0.000387434	0.000266971	-0.000146386	-0.000139027	-0.000321082	-0.000522047	-0.000530554	-0.000579985	-0.000537287	-0.00052628	-0.00047958	-0.000485678	-0.000409547	-0.000245162
	-0.0256	0.000162863	-1.96609e-05	-9.02432e-05	-0.000251689	-0.000404034	-0.000456083	-0.000413624	-0.000400309	-0.000366155	-5.52055e-05	2.88474e-06	-0.000108768	-1.26226e-05	-6.73429e-05	-0.000204345	-0.000372843	-0.00046426	-0.000518736	-0.000417864	-0.000356084	-0.000247342	0.000100381	0.000225783	0.000361283	0.000598991	0.00066411	0.000634457	0.000466197	0.00028718	-3.34465e-05	-0.000257417	-0.000494992	-0.0006374	-0.0006527	-0.000663806	-0.000564975	-0.000724553	-0.000499468	-0.0004428	-0.000665533	-0.000704975	-0.000743249	-0.000687963	-0.000686863	-0.000561409	-0.000642433	-0.00058414	-0.000498201
	0.0011	-0.000281925	-0.000284774	-0.000137376	-7.83559e-05	-2.45621e-05	7.97929e-05	0.000135876	0.000204776	3.87645e-05	4.6911e-05	0.000107176	-7.96949e-05	2.85225e-05	0.000193136	0.000331134	0.000494157	0.000787994	0.000790336	0.000997758	0.00102	0.000730742	0.000492137	0.000214006	-9.22109e-05	-0.000100589	-0.000401506	-0.000624514	-0.000639989	-0.000513355	-0.000400007	-0.000483806	-0.000289058	-0.000230784	-0.000372674	-0.000295025	-0.000342559	-0.000549856	-0.000384138	-0.00051162	-0.000705684	-0.000612615	-0.000670214	-0.000618123	-0.000469554	-0.00034767	-0.000333278	-0.000375245	-0.000184021
	0.0278	-6.99798e-06	-0.000286903	-0.000159272	-0.000115653	-0.000253259	4.89774e-05	0.000320238	0.000695018	0.000763305	0.00109	0.00114	0.000997058	0.00103	0.000799416	0.000585102	0.000225219	0.000100239	-0.000297838	-0.000102837	-0.000138585	-0.000259596	-0.000189379	-0.000179678	-0.000149004	-7.43847e-06	-0.000117003	-0.000199007	-0.000133615	-0.000325625	-0.000404945	-0.000511936	-0.0005294	-0.000454796	-0.000384047	-0.000414616	-0.000386033	-0.000382804	-9.00355e-05	-0.000139876	-0.000432408	-0.000256403	-0.000329834	-0.000340199	-0.000417606	-0.00033254	-0.000468844	-0.000301195	-0.000153583
	0.04916	-2.56571e-05	-8.67992e-06	0.000281896	0.000554659	0.000691847	0.000738336	0.000995793	0.00080964	0.000503631	0.000483026	0.000276729	-0.00016681	-0.000150658	-0.000356983	-0.000361638	-0.000426817	-0.00018687	-0.000255445	3.95598e-05	0.000138737	3.05472e-05	1.24575e-05	-0.000196719	-0.000396451	-0.000250128	-0.000615017	-0.000621756	-0.00056881	-0.000549598	-0.000517899	-0.000344708	-0.00036609	-0.000367282	-0.000314639	-0.000131223	-0.000165348	-0.000274125	-6.04204e-05	-0.000170496	-0.000492174	-0.000444084	-0.000508861	-0.000558646	-0.000541848	-0.00033018	-0.00041558	-0.000373741	-9.35875e-05
	0.07319	0.000700145	0.000389168	0.000287628	0.000115954	-0.000139856	-0.000232835	-0.000145202	-0.000307777	-0.000261599	1.79389e-07	0.000116141	7.95729e-05	3.47055e-05	0.000113502	-5.71453e-05	-0.000193189	-0.000228216	-0.000352109	-0.000356113	-0.000401468	-0.000344354	-0.000450451	-0.000437358	-0.000394688	-8.91842e-05	-0.000201343	-0.000230575	-0.000176247	-4.92166e-06	-0.000101573	-0.000129622	-0.000100753	-2.86373e-05	-9.26394e-05	2.45606e-05	-8.59982e-05	-0.000329543	-6.12884e-05	-0.000214337	-0.000483143	-0.000495528	-0.00048449	-0.000454072	-0.00055025	-0.000539018	-0.000541984	-0.000633842	-0.000354888
	0.09989	-0.000140949	-0.000350205	-2.41696e-05	-5.57654e-05	-0.000127455	5.95165e-05	0.000297374	0.000160142	4.85961e-05	0.000147628	0.000137854	-0.000285861	-0.000188831	-0.000215953	-0.000200474	-0.000306176	-0.000289752	-0.00021172	0.000110167	0.000245716	0.000140285	0.000356084	0.000344661	0.000300315	0.000460888	0.000288064	0.000276359	0.000317316	0.000163456	9.6084e-05	1.66534e-06	8.82121e-05	5.06812e-05	-1.37459e-05	2.24956e-05	-5.79301e-06	-0.000430515	-0.00021794	-0.000289087	-0.000723614	-0.000674997	-0.000730424	-0.000763229	-0.000726631	-0.000457921	-0.000465984	-0.000306212	-0.000195852
	0.12392	4.16829e-05	-0.000180394	-5.42815e-05	-0.000135613	-0.000155384	-0.000213504	-9.04809e-05	-9.03033e-05	-7.78422e-05	0.000183972	0.000341673	0.000245376	0.000367149	0.000362602	0.000374025	0.000332254	0.000491002	0.000346543	0.000626482	0.000734848	0.000657873	0.000650075	0.000609582	0.000551963	0.000581615	0.000418732	0.000255779	0.00013452	4.67599e-05	-4.87428e-05	-0.000121337	-0.000173654	-0.00024495	-0.000254394	-0.000332785	-0.000280589	-0.000559039	-0.000253315	-0.000225735	-0.00057404	-0.000461425	-0.000479359	-0.000446294	-0.000369341	-0.000211131	-0.000318681	-0.000259645	-5.38455e-05
	0.15062	-8.42575e-05	-0.000170289	6.68957e-05	2.81252e-05	-1.79711e-05	0.000191234	0.000426961	0.000631774	0.000562523	0.00084414	0.000861501	0.000659723	0.000848716	0.00076469	0.000670985	0.000625629	0.00064052	0.000545141	0.000625628	0.000552291	0.000498219	0.000363429	0.000218575	0.000174166	0.000184147	-1.37184e-05	-0.00021752	-0.000255206	-0.000233419	-0.000383944	-0.000390596	-0.00030629	-0.000254928	-0.000298523	-0.000112799	7.10423e-06	-0.000121966	0.000179458	8.33976e-05	-0.000308172	-0.000219437	-0.000463237	-0.000380575	-0.00037233	-0.000370214	-0.00036447	-0.000327416	-0.000219029
	0.17465	0.000332057	0.000240674	0.000408618	0.000396079	0.000421877	0.000503377	0.000679221	0.000835655	0.000731715	0.000852693	0.000904679	0.000745132	0.000671647	0.000612513	0.000466559	0.000331477	0.000221054	0.00019105	0.000158107	0.000181584	0.000109411	-2.53936e-05	-0.000136033	-0.000219828	-0.000150605	-0.00014604	-0.000135859	-0.000216763	1.86465e-05	-2.06295e-05	1.88456e-05	9.2043e-05	4.78681e-05	8.5214e-06	9.3598e-05	3.83686e-06	-0.000170477	-0.000118334	-0.000247313	-0.000431658	-0.00040874	-0.000482838	-0.000358462	-0.000284672	-0.000266031	-0.000216539	-0.000259043	5.25228e-05
	0.20135	0.000541939	0.000405431	0.000395418	0.000446944	0.000360196	0.000562548	0.000562728	0.000601414	0.000463984	0.000430672	0.000307667	0.000246065	1.39129e-06	-1.00477e-05	-9.28647e-05	-0.000244663	-0.000184474	-0.000124058	-2.88723e-05	-5.29206e-05	4.46906e-06	0.000151477	0.000203668	0.000249169	0.000321815	9.0665e-05	-4.02038e-06	-8.1187e-05	-0.000166441	-0.000279702	-0.000390116	-0.000516764	-0.000431228	-0.00039745	-0.000365466	-0.000245821	-0.000212313	-1.0891e-05	0.00017907	-0.000159254	7.77426e-05	-4.0592e-05	3.14256e-05	4.31101e-05	7.48403e-05	0.000116865	0.000196168	0.000333245
	0.22271	0.000378919	0.000323135	0.000333235	0.000261848	0.000159463	7.01269e-05	0.000152036	0.000259731	4.97658e-05	4.34946e-05	-2.30114e-05	-7.56192e-05	-9.16828e-05	-3.56524e-05	0.000148961	0.00011182	0.000182003	0.000190288	0.000294705	0.000330073	0.000371976	8.81734e-05	-5.4175e-05	-0.000238544	-0.000248019	-0.000283373	-0.00047432	-0.000508117	-0.000531755	-0.000315377	-0.000120148	-1.55012e-05	7.59005e-05	0.000275415	0.000215025	0.000308406	0.00024757	0.000438097	0.000435293	0.000281918	0.000270682	0.000255744	0.000257376	0.000148693	0.000298855	0.000231925	0.000270272	0.000309279
	0.24941	6.45628e-05	3.22844e-05	-2.03024e-05	-5.03576e-06	4.07788e-06	5.65313e-05	0.000168296	4.44318e-05	0.000272194	0.000334214	0.000308897	0.000458666	0.000365053	0.000285	4.19016e-05	2.28266e-05	-0.000232503	-0.000357509	-0.000353016	-0.000360278	-0.000255493	-0.00024747	-3.83353e-05	4.74103e-05	0.000354376	0.000319407	0.000442429	0.000489766	0.000657191	0.000518561	0.000608199	0.000539969	0.000504325	0.00043773	0.000435797	0.000346077	0.000308554	0.000382303	0.000429824	7.17156e-05	0.000177848	0.000110622	0.000146371	0.0001253	0.000201295	0.000141269	5.01422e-05	0.000134378
	0.27344	0.000176826	7.82945e-05	0.000225369	0.000372028	0.000195233	0.000328397	0.000233944	0.000174079	8.12628e-05	-0.000112165	-0.000174251	-0.000334241	-0.000394409	-0.000436899	-0.000389521	-0.000108681	8.16422e-05	0.000147035	0.000368332	0.000603536	0.00071267	0.000658605	0.000740592	0.000626929	0.000735671	0.000505299	0.000547155	0.000307709	0.000515593	0.000330176	0.000377935	0.000282193	0.000239058	0.000353437	0.000321805	0.000179388	0.000226675	0.000404654	0.000352562	0.000191505	0.000249953	0.000153187	9.89167e-05	0.000242452	0.000159734	0.000212131	0.000233052	0.0003907
	0.30014	0.000204475	-3.32998e-06	-5.70967e-05	-0.00020466	-0.000346719	-0.000487613	-0.000245308	-0.000183504	-8.33281e-05	6.74399e-05	0.000210004	0.000380033	0.000506081	0.000604957	0.000629228	0.000653262	0.000740033	0.000703982	0.000612913	0.000543012	0.000531763	0.000413671	0.000322574	0.00029669	0.000270832	0.000207945	1.11134e-05	0.000233636	0.000197594	0.000237089	0.000360305	0.000353349	0.000375616	0.000338701	0.000235983	0.000290244	0.000310325	0.000345771	0.000350645	0.000210422	0.000353046	0.000315772	0.000302813	0.000394249	0.000381991	0.0005267	0.000472058	0.000401509
	0.32417	-0.000194865	-0.000106301	1.698e-05	0.00011167	0.000167688	0.000291564	0.000530793	0.000568625	0.000574475	0.000716991	0.000703717	0.000639666	0.000493717	0.000538563	0.000451542	0.000249851	0.000335616	0.000245576	0.000120876	0.00034754	0.00030648	0.000294712	0.000334906	0.000481841	0.000385327	0.000514014	0.000404529	0.000412754	0.000327977	0.000344678	0.000382471	0.000310243	0.000221829	0.000146719	0.000202163	0.000192785	0.000184855	0.00022797	0.000304494	0.000146406	0.000276254	0.000308203	0.000338737	0.000289017	0.000331707	0.0004169	0.00036337	0.000355824
	0.35087	0.000594886	0.00051247	0.000592658	0.000708326	0.000561665	0.000461196	0.000493327	0.000427448	0.00034384	0.000264285	0.00033424	0.000255032	0.000201359	0.000256672	0.000261216	0.000333993	0.000432607	0.00042378	0.000414274	0.000548027	0.000528852	0.000368202	0.000436978	0.000426178	0.000287624	0.000250132	8.45753e-05	3.56202e-05	6.04847e-05	0.00018344	0.00020283	8.78144e-05	0.00015556	0.000216849	0.000242811	0.000275361	0.000374549	0.000350657	0.000501081	0.0003403	0.000404475	0.000389224	0.000401325	0.000300637	0.000342575	0.000420578	0.000404872	0.000442067
	0.3749	0.000415783	0.000289991	0.000279647	0.000238477	0.000315333	0.000173782	0.000190507	0.000370382	0.000355363	0.000343075	0.000426022	0.00047826	0.000342756	0.000502028	0.000438507	0.000497284	0.00036445	0.000391109	0.000184676	0.000173232	0.000175631	4.08462e-05	4.61329e-05	3.83323e-05	1.55937e-05	0.000109327	3.93319e-05	-2.84006e-05	0.000118903	0.000237841	0.000436939	0.000348826	0.000501282	0.000395777	0.000437428	0.000402081	0.000409262	0.000456523	0.000516482	0.000253725	0.00033667	0.0003088	0.0003522	0.000282008	0.000277704	0.00031867	0.000292247	0.000395148
	0.4016	0.000340895	0.000352241	0.000323816	0.000345267	0.000467355	0.000298565	0.000389495	0.000458397	0.000437932	0.000394234	0.000424988	0.000327666	0.000290636	0.000122124	0.000183206	8.45172e-05	2.23193e-05	-1.02305e-05	4.57169e-05	0.000154288	0.000320615	0.000293247	0.000372537	0.000441893	0.000543257	0.000462443	0.000368673	0.000415018	0.000331331	0.000285678	0.000221834	0.000105771	0.000136467	1.90695e-05	6.5061e-05	0.000153167	0.000169383	0.000121742	8.41979e-05	8.11805e-05	8.11742e-05	1.63885e-05	4.16066e-05	9.81896e-05	5.03654e-05	0.000173669	0.000167387	0.000279066
	0.42296	0.00041901	0.000459183	0.000355352	0.000398987	0.000326413	0.000277827	0.000215982	0.000248529	0.000125708	0.000140011	4.50226e-05	0.000159063	0.00011935	0.0001071	0.000291589	0.000269181	0.00032353	0.000277732	0.000478524	0.000521634	0.000493152	0.000442744	0.000356565	0.000311858	0.000260225	0.000100519	0.000160796	-4.2645e-05	-6.21574e-05	5.147e-05	-8.74356e-05	-3.06157e-05	-7.56303e-05	-1.65278e-05	2.24601e-06	-0.000101248	-6.58131e-05	-0.000116707	-0.000118598	-0.000153864	-3.00787e-05	0.000105534	0.00019434	0.000293077	0.000253507	0.000420238	0.000274372	0.000340284
	0.44966	0.000190792	0.000109749	0.000125607	0.000171317	0.00012089	0.000135332	0.000266245	0.000191195	0.00023229	0.000395963	0.000437575	0.000483687	0.000563094	0.000498361	0.000473295	0.000399213	0.000263105	0.000157793	9.199e-05	0.000155333	2.64483e-05	-0.000117555	-0.0001817	-3.09755e-05	-0.000134261	-0.000168412	-0.000277626	-0.000217643	-0.000290359	-0.000422195	-0.000412818	-0.000396429	-0.000408595	-7.99557e-05	-0.000129431	4.73089e-05	0.000217805	0.000386459	0.000598838	0.000516871	0.000706361	0.00048555	0.000553212	0.00051328	0.000293049	0.000518096	0.000446954	0.000271279
	0.47369	0.000343679	0.000242407	0.00031245	0.000358607	0.000356881	0.00038178	0.00042837	0.000465789	0.000362632	0.000322194	0.000296601	0.000262374	0.00013688	7.79465e-05	-6.62973e-05	-0.000111312	-9.84555e-05	-7.25966e-05	-0.000313805	-0.000257444	-0.000420459	-0.000366254	-0.000404926	-0.000353295	-0.000420805	-0.000481957	-0.000444797	-0.000300736	-8.32075e-05	5.49601e-05	0.000218279	0.000478391	0.000507091	0.000589644	0.000595517	0.000512005	0.000631226	0.00050838	0.00044316	0.0003747	0.000291852	0.00030339	0.000405267	0.000410575	0.000373673	0.000466322	0.00043714	0.000452579
	0.50039	0.000402778	0.000363309	0.000428936	0.000264847	7.31641e-05	7.56272e-05	0.000118586	1.8191e-05	-9.67028e-06	-5.68727e-05	-0.000117615	-2.07071e-05	-0.000202032	-0.000102626	-0.000355368	-0.000477612	-0.000484062	-0.000484789	-0.000491683	-0.000351899	-9.21723e-05	2.96543e-05	0.000279934	0.000423373	0.000533589	0.000731009	0.000660181	0.000629216	0.000669708	0.000662757	0.000561165	0.000436006	0.000329611	0.000259942	0.000271211	0.000172831	0.000262591	0.000306958	0.000403556	0.000247727	0.000277006	0.000232726	0.000369219	0.000305109	0.000251934	6.06461e-05	5.21876e-05	4.45654e-05
	0.52442	0.000237785	0.000161893	0.000145923	2.38844e-05	-2.52439e-05	-0.000166305	-0.000147364	-0.000226333	-0.000351859	-0.00047597	-0.000481758	-0.00040879	-0.000343318	-0.000306734	-0.000167382	9.22636e-05	0.00028875	0.000374885	0.000717785	0.000880337	0.000962505	0.000843075	0.000730353	0.000618434	0.000539876	0.000356526	0.000348422	0.000163414	0.000158392	0.000147413	4.14074e-05	-2.11731e-05	0.00018152	0.000197975	0.000233704	0.000202596	0.000294432	0.000283341	0.000360018	0.000223927	0.000117468	0.000225207	0.000167052	0.00017768	0.000136124	0.000288334	0.00027262	0.000332865
	0.55112	-0.000184567	-0.000333386	-0.000489162	-0.000419363	-0.000500718	-0.000359134	-0.000292294	5.86706e-05	0.000120672	0.000284475	0.000435729	0.000766231	0.000658037	0.000744832	0.000713295	0.000797157	0.000676187	0.000663494	0.000341358	0.000175473	0.000205564	7.39071e-05	6.61188e-05	6.77842e-05	-5.00828e-05	7.96038e-05	-8.7655e-05	6.9659e-05	8.68222e-05	0.000215651	0.000317129	0.000288172	0.000355023	0.000186978	0.000267922	0.00019421	0.000242148	0.000137157	0.000219342	0.000307311	0.000330397	0.000224948	0.000224612	0.00028382	0.0002092	0.000269981	0.000209791	0.000130908
	0.57248	-0.000304925	-0.000157983	6.17551e-06	0.000182779	0.00029562	0.000505864	0.000708569	0.000822669	0.000741288	0.000706344	0.000559385	0.000495925	0.000281289	0.00027778	0.000203537	0.000197141	0.000119983	0.000170726	-4.33054e-05	-0.000102396	1.68273e-05	4.26807e-05	0.000348151	0.000340021	0.000280729	0.000419565	0.000328363	0.000372739	0.000319119	0.000251186	0.000317384	0.000244582	0.00029525	0.000211788	0.000193705	9.70834e-05	0.000250874	0.000134557	0.000216341	0.000318355	0.00030258	0.000175639	0.000152799	0.000306515	0.00028545	0.000280024	0.000172321	0.000356024
	0.59918	0.000722605	0.000692404	0.000661813	0.000554498	0.000458859	0.000352856	0.000266063	0.000237962	0.000179267	4.69692e-05	-5.86608e-05	7.73642e-05	2.72157e-05	0.000150922	0.000115053	0.000173906	0.0002807	0.000343836	0.000391055	0.000436291	0.000548315	0.000387738	0.000415481	0.000337698	0.00031334	0.000196553	0.00025599	0.000144029	0.000314128	0.000270505	0.000189073	0.00014947	0.000241718	0.000252034	0.000202911	0.000252387	0.000275526	0.000354867	0.000486961	0.000372474	0.000390658	0.000327183	0.000343588	0.00040502	0.000338089	0.000315231	0.000459876	0.000417208
	0.62321	0.000263642	0.000206206	0.000106877	0.000136272	-9.00432e-05	9.20411e-06	6.1588e-05	5.80977e-05	0.000215915	0.000189623	0.000282097	0.000420463	0.000319465	0.000363959	0.00035632	0.000407658	0.000327153	0.000346412	0.000265253	0.000235477	0.000277773	0.000161437	0.000180442	0.000274786	0.000288548	0.000271678	0.000404661	0.000243262	0.000241581	0.000331089	0.000462311	0.00031426	0.000359528	0.000385421	0.000326212	0.000406038	0.000314704	0.000432819	0.000447212	0.000363103	0.00029556	0.000369221	0.000250036	0.000282093	0.000237088	0.000306939	0.000363495	0.000345129
	0.64991	0.000139683	0.000103891	0.000336811	0.000311353	0.000157579	0.000335934	0.000398022	0.000383863	0.000354358	0.0003613	0.000244786	0.00023822	0.0001902	0.000255239	0.000262208	0.000287269	0.000296968	0.000531579	0.000367217	0.000382362	0.000491004	0.000375042	0.000442395	0.000374659	0.000265295	0.000388378	0.000400413	0.000319474	0.000439646	0.000377452	0.000361305	0.000164627	0.00026072	0.000240882	5.95225e-05	9.0836e-05	0.00017669	0.000129471	0.000244121	0.000130979	0.000202213	0.000123311	0.000273685	0.000216919	0.000265698	0.000300487	0.000199678	0.000445123
	0.67394	0.000380823	0.000366228	0.000406193	0.000220451	0.000183521	0.000330952	0.000290051	0.000394112	0.00026797	0.000294688	0.000344343	0.000400119	0.000446306	0.000442121	0.000494718	0.000503392	0.000379385	0.000422957	0.000286368	0.000385547	0.000370744	0.000362086	0.000386818	0.000341301	0.000323696	0.000256695	0.000139198	1.50286e-05	9.08744e-05	4.00085e-05	-1.00239e-05	3.00748e-07	-5.87515e-05	-7.80697e-05	-5.31827e-05	-5.71928e-05	0.000102674	6.00145e-05	0.000257849	9.18293e-05	0.000191451	0.000221618	0.000267313	0.000295006	0.000268207	0.000406395	0.000267287	0.000315197
	0.70064	0.000313149	0.000253516	0.000188459	0.00022639	0.000219004	0.00029741	0.000353063	0.000423727	0.000478755	0.00033263	0.000419371	0.000477675	0.000444354	0.000334944	0.000389199	0.000391803	0.000358753	0.000232097	0.000259895	0.000148693	0.000227244	5.67561e-05	-5.95226e-05	-8.96302e-05	-1.39824e-07	-9.58873e-05	-5.82155e-05	-0.000264925	-8.00788e-05	-0.000101279	-4.97159e-06	2.24498e-05	9.21472e-05	0.000142766	0.000172774	0.000175871	0.000362522	0.000389603	0.00047113	0.000386139	0.000321674	0.000292622	0.000323365	0.000362706	0.000290004	0.000251579	0.000283839	0.000145512
	0.72467	0.000400025	0.000304951	0.000369396	0.000402929	0.000324938	0.000373616	0.000332189	0.000442467	0.000433004	0.000343305	0.000254646	0.000239948	0.000160934	6.79899e-05	7.01937e-05	5.669e-05	-7.95321e-05	-8.29378e-05	-0.000232318	-0.000267597	-0.000103165	-0.000222841	-0.000180718	1.6972e-05	2.6631e-06	0.000148886	7.62286e-05	0.00012444	0.000344856	0.000354184	0.000370296	0.000508503	0.000439884	0.000497259	0.000411946	0.000312862	0.000322444	0.000376032	0.000284333	8.12939e-05	9.79412e-05	4.82045e-07	-4.89454e-05	-4.78037e-05	-9.1091e-05	-0.00017169	-0.000143843	-0.00014235
	0.75137	0.000397969	0.000421514	0.000423995	0.000316143	0.000150159	0.000275564	0.000257647	0.000258728	0.000168814	-2.70698e-05	-0.000133016	-0.000109125	-0.000189348	-0.000105251	-0.000131618	-0.000106168	-8.16471e-05	0.000150786	3.99379e-05	0.000232131	0.000297926	0.00039099	0.000492703	0.000536922	0.000475462	0.000446864	0.000424755	0.000253069	0.000237132	7.77213e-05	0.000116935	-7.34106e-05	-2.09972e-05	-3.63341e-05	-0.000151289	-8.79788e-05	-0.000171556	-0.000185431	-0.000267547	-0.000269741	-0.000122054	-7.78213e-05	-2.14553e-05	-2.29921e-05	0.000190306	0.000292864	0.000275351	0.000381118
	0.77273	0.000280493	0.000222639	9.10809e-05	1.32798e-05	-0.0001277	-6.16991e-05	-0.000181278	-3.57232e-05	-2.38536e-05	-4.11203e-05	2.29373e-05	0.000156984	0.000237365	0.000313351	0.000474997	0.000417157	0.000616591	0.000537476	0.000554052	0.000685118	0.000629786	0.000453726	0.000351424	0.000281762	3.94393e-05	-0.000136855	-0.000171167	-0.000227516	-0.000249675	-0.000246793	-0.000204852	-0.000269196	-0.000229097	-0.00030267	-0.000163712	-8.21982e-05	5.77541e-07	1.68935e-05	0.000121308	0.000225061	0.000371705	0.000244939	0.000478754	0.00040085	0.000429948	0.000492933	0.000317488	0.000248474
	0.79943	-0.000108079	1.525e-05	6.41077e-05	0.000159512	0.000198669	0.000227078	0.000424585	0.000480352	0.000467263	0.000452196	0.000491368	0.00057752	0.000514436	0.000500616	0.000446205	0.000404088	0.000100978	5.84192e-05	1.16096e-05	-0.000137333	-7.97009e-05	-0.000182539	-0.000260498	-0.000176142	-0.000272036	-0.000166284	-0.000289012	-0.000221541	-8.58341e-06	6.96667e-06	0.000205098	7.4257e-05	0.000336163	0.000336698	0.000362393	0.000494563	0.000442812	0.000557415	0.00052729	0.000252068	0.00040951	0.000271836	0.000314969	0.000223045	0.000226839	0.000165559	7.18025e-05	0.000162388
	0.82346	0.000429454	0.000464474	0.000514968	0.000602881	0.000482006	0.000477664	0.000566502	0.000467249	0.000471141	0.000208694	3.79317e-05	1.04124e-05	-8.69849e-05	-8.27487e-05	-0.000229589	-0.000216771	-0.000267983	-0.000133804	-0.000314065	-0.00018357	-6.1835e-05	-4.972e-05	6.99606e-05	0.000153871	8.04721e-05	0.000296322	0.000317442	0.000342252	0.00055409	0.000448992	0.000534652	0.000575186	0.000585787	0.000458444	0.0003614	0.000275408	0.000151262	0.000186071	0.000202008	1.69451e-05	0.000121994	0.000119501	8.8107e-05	3.67198e-05	0.000245538	0.000150599	0.00018019	0.000214365
	0.85016	0.000483894	0.000356363	0.000199097	9.05987e-05	-1.95876e-05	-0.000123264	-0.00016037	-0.000146338	-0.000206446	-0.000138889	-0.000277261	-9.4395e-06	-6.50249e-06	1.84865e-05	8.97332e-05	0.000166136	0.000216322	0.000220138	0.000265097	0.000294387	0.000455086	0.000393104	0.000586438	0.000548823	0.000602408	0.000477001	0.000431479	0.000158238	0.000276347	0.000106258	8.29947e-05	-9.31498e-05	-4.11018e-05	-9.72869e-05	-8.86863e-05	8.25761e-05	0.000119218	0.000186443	0.000251499	0.000188701	0.000326539	0.000253436	0.000260841	0.000252417	0.000323711	0.000356962	0.000324226	0.000327435
	0.87419	-0.000194328	-0.000171254	-5.87759e-05	-0.00017118	-0.000217261	-0.000137492	-6.12474e-05	8.93764e-05	2.32305e-05	3.5434e-05	0.000130035	0.000338418	0.000336091	0.000338851	0.000483947	0.000515698	0.00071784	0.000633081	0.000561765	0.000483794	0.000540565	0.000276472	0.000238257	0.000101556	-4.71319e-05	-8.68934e-05	-0.000127783	-5.64929e-05	-0.000110737	0.000172114	0.000283938	0.000170986	0.000278499	0.000366755	0.000405233	0.000314407	0.000332826	0.000284193	0.000344803	0.000304991	0.00029961	0.000143052	0.000209207	0.000201716	0.000120695	0.000188829	7.04013e-05	9.4443e-05
	0.90089	0.000101261	8.12284e-05	0.000190089	0.000167747	0.00024739	0.000325251	0.000406081	0.00053282	0.000598162	0.000539966	0.000545969	0.000580243	0.000438359	0.000209212	0.00022472	5.02163e-05	-8.03355e-05	-8.91237e-05	-0.000168993	-8.08973e-05	3.47167e-05	-4.60706e-05	0.000245268	0.000330241	0.00033899	0.00039829	0.000423413	0.000446216	0.000346631	0.00046852	0.000371315	0.000389741	0.000226091	0.000261155	0.000146901	0.000120604	0.000149016	8.31267e-05	9.72366e-05	1.86644e-05	1.57108e-06	3.07501e-05	0.000136213	8.76499e-05	-3.25039e-05	0.000185716	0.000218492	0.000199339
	0.92492	0.000548024	0.000517804	0.000495715	0.000549402	0.000550196	0.00044607	0.00041446	0.000421721	0.000280731	4.9691e-05	1.54339e-05	-4.7076e-05	-8.20477e-05	-8.9575e-05	0.000137954	0.00016099	0.000157376	0.000438915	0.000470862	0.000375132	0.000364815	0.000413681	0.000380164	0.000254	0.000262647	0.000121855	0.000191486	0.000101886	0.000302901	0.00020922	0.000242908	6.01746e-05	4.85554e-05	0.000129799	7.4665e-05	-2.32029e-05	8.97361e-06	-2.92331e-06	0.000211059	9.39087e-05	0.000231882	0.000235258	0.000222627	0.000396443	0.000357507	0.000414461	0.000428172	0.000344072
	0.95162	0.000279828	0.000354638	0.000153425	-3.17824e-05	-9.61786e-05	-7.8653e-05	-5.06088e-05	9.50458e-05	0.000247887	0.000184878	0.000292545	0.000405831	0.000462661	0.000484176	0.000519982	0.000324103	0.000337357	0.000310372	0.000299084	0.000281043	0.000271814	0.000181171	0.000130684	8.3725e-05	0.000129129	-1.29025e-05	2.27992e-06	-0.00021954	-0.000180816	-0.000140116	-0.000186893	-0.000200359	-0.000164669	-2.56103e-06	0.000189491	0.000230559	0.000318709	0.000422415	0.000457183	0.0004952	0.000437188	0.000409952	0.000288561	0.000289441	7.81561e-05	0.000216452	0.00021819	6.14592e-05
	0.97298	-1.25389e-05	0.000168611	0.000207378	0.000179089	0.00031762	0.000369673	0.000388201	0.000533179	0.000434888	0.000375905	0.000378637	0.000355172	0.000292924	0.00035718	0.000259786	0.0001962	0.000258946	0.0002425	0.000163637	0.000104616	8.13494e-05	-8.36089e-05	-0.000131272	-0.000121289	-0.000317119	-0.000183409	-0.000239255	-0.000223291	1.90365e-05	0.000107899	0.000311273	0.000385916	0.000436963	0.000460095	0.000564715	0.000478414	0.000328373	0.000174541	6.10875e-05	8.79092e-05	5.31979e-05	0.000130412	5.35871e-05	-8.18167e-07	-6.0369e-05	3.0653e-05	7.8859e-05	6.77513e-05
	0.99968	0.000484504	0.000409752	0.000429914	0.000334707	0.000244749	0.000222778	0.000263331	0.000319054	0.000222078	0.000233428	0.000111401	0.000189027	0.000136613	3.57573e-06	-3.27077e-05	-9.1084e-05	-0.00011138	-0.000211069	-0.000246201	-0.00011167	1.07421e-05	3.07434e-05	0.000170897	0.000340801	0.000409335	0.000455078	0.000483064	0.000325842	0.000359068	0.000249071	0.000103887	1.91127e-05	9.20919e-05	-7.223e-05	-9.94776e-05	-0.000184142	-6.38333e-05	-0.000176949	-9.31108e-05	7.0916e-05	4.39622e-05	9.72244e-05	0.000158695	0.000164691	0.000198788	0.000166777	0.000128697	0.000110157
	1.02371	0.000358031	0.00017855	0.00022063	0.000249413	0.000127268	0.000119582	-8.05674e-06	0.00014756	-2.2008e-05	-0.000120042	-0.000184899	-5.75428e-05	-8.05472e-05	-0.000119312	-1.59654e-05	0.000180848	0.000265926	0.000409559	0.000469492	0.000532009	0.000505091	0.00035831	0.000272145	0.000177443	6.65723e-05	-5.64189e-05	-5.47208e-05	-0.000187012	-0.000277916	-0.000209848	-0.000206559	-6.286e-05	7.95123e-05	4.18809e-05	0.000117209	0.000211847	0.00024291	0.000394068	0.000217839	0.000292391	0.000364043	0.000175113	0.000205047	0.000202317	9.73707e-05	0.000206902	2.72251e-05	0.000158048
	1.05041	1.24347e-05	-0.000143213	-6.64462e-05	-1.64883e-05	-8.41789e-05	-0.00018198	4.06235e-05	0.000143745	0.000235707	0.000479661	0.000412269	0.000573281	0.000533781	0.000530258	0.00043506	0.00034478	0.000264038	4.71104e-05	-0.000171152	-0.000130819	-0.00016875	-0.000248911	-0.000155592	3.08876e-05	-0.000109166	-7.09787e-05	0.000167998	0.000164129	0.000274008	0.000405486	0.000578179	0.000592785	0.000516822	0.000358041	0.00041912	0.000287601	0.000206428	0.000180032	0.000174108	0.000173524	0.000125296	0.000195868	0.000255652	0.000284936	0.000317779	0.000442271	0.0002636	0.000346006
	1.07444	0.000170496	0.000252477	0.000404548	0.000469992	0.000410868	0.000514561	0.000579133	0.000472628	0.000342475	0.000283739	8.45675e-06	2.73882e-05	-6.89204e-05	-6.87329e-05	3.17096e-05	-8.79375e-05	-7.17801e-06	-1.36265e-05	5.99266e-05	9.34177e-05	0.000380772	0.000425744	0.000464673	0.00063391	0.000665143	0.000675844	0.000578024	0.000367199	0.000246996	0.000227351	0.000161514	1.08419e-05	1.36704e-05	9.59454e-05	0.000112705	9.8371e-05	0.000253851	0.0003503	0.000466156	0.000290737	0.000449398	0.000328762	0.000377469	0.000223793	0.000288589	0.000277843	0.00024671	0.000230879
	1.10114	0.000580644	0.000396667	0.000286458	8.33304e-05	7.14207e-05	2.36935e-05	-7.54867e-05	6.53669e-05	-3.24427e-05	2.24805e-05	2.82911e-05	0.000128405	0.000306871	0.000378551	0.000507576	0.000560997	0.000603629	0.000670638	0.000625649	0.000661804	0.000402693	0.000357346	0.000224001	9.10913e-05	0.000105246	-3.3761e-06	8.03316e-05	9.38285e-05	0.000244988	0.00034615	0.000537113	0.000521865	0.000668618	0.000404942	0.000333892	0.000265108	0.000258579	0.000194099	0.000158239	1.29556e-05	5.25904e-05	0.000134474	0.000197064	0.000157192	0.00018003	0.000219978	0.000297931	0.000290106
	1.12517	-4.49541e-05	-2.3326e-05	5.89601e-05	0.000174341	5.49436e-05	0.000150109	0.000236606	0.00047408	0.000545794	0.000634668	0.000591588	0.000524679	0.00044466	0.00055342	0.000337283	0.000214805	8.98883e-05	0.000220057	8.19134e-06	1.19818e-06	0.000146018	0.000109432	0.00038728	0.000431503	0.000560167	0.000667442	0.000444056	0.000426473	0.000256604	0.000243033	0.000103749	1.23202e-05	-8.82264e-05	-0.000108228	9.53824e-06	8.64508e-06	8.39503e-05	0.000204665	0.000318351	0.000389604	0.000330308	0.0002776	0.000195994	0.000295286	0.000245232	0.000233315	0.000291474	0.00017837
	1.15187	0.000316366	0.000500451	0.00053223	0.000480494	0.000520207	0.000554967	0.000477369	0.000400636	0.000323237	0.000171214	4.78387e-05	0.000111916	7.95514e-05	0.000225602	0.000395232	0.000492066	0.0006029	0.000701469	0.000611868	0.000601662	0.000493494	0.000302026	0.000178951	5.38362e-05	-3.27661e-05	-0.000200234	-0.000118308	-0.000107926	8.98159e-05	0.000175454	0.000389001	0.000335636	0.000516994	0.000324	0.000224315	0.000163342	0.000117331	0.000179341	0.000139732	7.59332e-05	0.000179721	9.21042e-05	0.000216341	0.000172963	0.000180071	0.000203047	8.12571e-05	2.28573e-05
	1.17323	0.000545161	0.000397349	0.00026065	0.000196951	3.09957e-05	0.00020124	0.00026359	0.000133896	0.000301939	0.000404559	0.00046183	0.00057863	0.000533046	0.000641404	0.00055833	0.000448573	0.000188445	1.34515e-05	-3.94891e-05	-0.00013983	2.23831e-05	1.42147e-05	0.000121527	0.000286871	0.000286628	0.000321755	0.000380448	0.000417305	0.000297626	0.000191061	9.20139e-05	-3.81089e-05	0.000219704	-6.35607e-05	-8.99257e-05	-0.000126852	6.82272e-05	0.000100971	0.000191397	7.73557e-05	0.000168067	5.14041e-05	9.87623e-05	0.000120887	4.27522e-05	0.000191233	-5.01157e-05	0.000166948
	1.19993	0.000331177	0.000258843	0.000350218	0.000388423	0.00042213	0.000494133	0.000389939	0.000508639	0.00029942	8.36084e-05	-2.99236e-05	5.64213e-05	-0.000103369	-4.34029e-05	9.57838e-05	0.00029832	0.000405976	0.000413853	0.000455038	0.000606879	0.000549111	0.000237454	0.000142002	6.79725e-05	-0.000120255	-0.000106787	-0.000164379	-0.000271721	-0.000257297	4.52508e-05	7.73182e-05	0.000110443	0.000202574	0.000110342	0.000165632	7.38646e-05	0.000304668	0.000242588	0.000258873	0.000261098	0.000133372	1.14848e-05	5.46756e-05	6.95595e-05	2.5659e-05	9.45701e-05	-2.33492e-05	-1.96221e-05
	1.22396	0.000350845	0.00028752	0.000247231	0.000167397	7.06943e-05	-0.0001013	3.46599e-05	0.000238993	0.000251744	0.000283863	0.000408859	0.000550349	0.000545708	0.000470081	0.000410745	0.000328624	0.000196365	-0.000105808	-0.000121133	-0.000165671	-0.000225046	-6.53997e-05	5.11247e-06	4.32335e-05	0.000131618	0.000348153	0.000253336	0.000212023	0.000385607	0.000342666	0.000268111	0.000209514	0.000227001	0.000151595	0.000108433	6.24347e-05	7.63487e-05	3.92284e-05	7.44837e-05	-5.28911e-05	0.000103536	-1.46753e-05	0.000169119	0.000228269	0.000228665	0.000229932	0.000179063	0.000198578
	1.25066	0.000164368	0.000219274	0.000436143	0.000452547	0.000452506	0.00056513	0.000535816	0.000393839	0.000281739	0.000161084	-4.07297e-05	-2.96178e-05	-1.29298e-05	-6.43792e-05	1.08237e-05	0.000112725	0.000124114	0.000293152	0.000383385	0.000456411	0.000479047	0.000464935	0.00044334	0.000417084	0.000404165	0.000264808	0.000295156	4.50348e-05	-2.19837e-05	-6.44673e-05	-5.07387e-05	-1.98925e-05	-6.22445e-05	2.94234e-05	0.000131057	0.000210746	0.000226491	0.000363161	0.000319095	0.000477853	0.00046294	0.000366773	0.000450807	0.000391257	0.000291921	0.000380758	0.000265468	0.000408211
	1.27469	0.000495445	0.000352378	0.000317139	0.000151264	5.18883e-05	-0.000188911	-8.58372e-05	-6.08224e-05	0.000106916	9.15413e-05	0.000118665	0.000356469	0.000373801	0.00048195	0.000599733	0.000498673	0.000475709	0.000467802	0.000306205	0.00042327	0.000172675	5.13285e-05	-2.43733e-05	-7.3143e-05	-5.72545e-05	-0.000125215	5.56873e-06	0.00012605	9.3261e-05	0.000408924	0.000360999	0.000612143	0.000574258	0.000614012	0.000639793	0.000549328	0.000444916	0.000425347	0.00049697	0.000278413	0.000322282	0.000262846	0.000419266	0.000427206	0.00026207	0.000298957	0.000257115	0.000214886
	1.30139	4.4219e-05	9.43658e-05	0.000191497	0.00015517	0.000113684	0.000346728	0.000412077	0.000501159	0.000617431	0.000436442	0.000338104	0.000357106	0.00032677	0.00024145	2.51253e-05	-4.14161e-05	-5.04394e-05	-7.47603e-05	-3.11839e-05	5.53573e-05	0.000142585	0.000304744	0.000462376	0.000588765	0.000740389	0.000848758	0.000712826	0.000660195	0.000588458	0.000596573	0.000373581	0.000318881	0.000403562	0.000260912	0.000389294	0.000335991	0.00032258	0.000399337	0.000415088	0.000404914	0.00028268	0.000126466	0.000141795	1.54482e-05	-3.45108e-05	-8.20568e-05	-0.000114233	5.40523e-05
	1.32542	0.000416266	0.000590937	0.000423214	0.00052504	0.000377296	0.000266732	0.000197989	0.000244706	4.9917e-05	2.00563e-07	-8.74027e-05	-5.44468e-05	2.98022e-05	0.000217214	0.000269224	0.000491575	0.000565352	0.000726073	0.000819759	0.000972434	0.000842404	0.000798111	0.000616199	0.000632242	0.000552293	0.000451463	0.000484546	0.000491939	0.000453083	0.000450336	0.000436386	0.000379558	0.000431105	0.000279245	0.000232115	8.59643e-05	-0.000109423	-8.5804e-05	-5.91489e-05	-0.000261082	-0.00015044	-0.00011584	-4.54246e-05	-0.000110235	-5.58092e-05	-5.27143e-06	4.28585e-05	6.60959e-05
	1.35212	0.000188388	0.000204008	-1.63024e-05	3.87987e-05	-6.55701e-05	-2.4193e-05	0.000204958	0.000496829	0.000498134	0.000711193	0.00075748	0.000997777	0.001	0.000856805	0.000945867	0.000876612	0.000716896	0.000649009	0.000486218	0.000590025	0.000648251	0.000615081	0.000388963	0.000485119	0.000496847	0.000475426	0.000235883	0.000131313	-8.59606e-05	-0.000223835	-0.000288037	-0.000520933	-0.000402101	-0.000369874	-0.0004071	-0.000368776	-0.000276628	-0.000161832	2.76066e-05	-4.45901e-07	3.33571e-05	9.35002e-05	4.23795e-05	2.66055e-05	2.45455e-05	3.61294e-06	-5.73787e-05	-3.52858e-05
	1.37348	0.00018288	0.00034335	0.00044679	0.000698642	0.0006713	0.000760413	0.000858554	0.00095279	0.000860245	0.00081803	0.000689276	0.000627979	0.000676346	0.00047509	0.000622655	0.000680987	0.000648839	0.000533343	0.000484134	0.000476541	0.000331836	0.000141467	-3.94614e-05	-0.000137836	-0.000261482	-0.000515248	-0.000627972	-0.000564887	-0.000450608	-0.00038509	-0.000261586	-0.000263413	-0.000161543	-9.33063e-06	-8.97442e-05	-5.15271e-05	-0.000100783	6.22871e-06	-6.79936e-06	-0.000119004	-1.52321e-05	-7.06605e-05	-9.17729e-06	6.9367e-05	0.000102724	0.00022538	0.00013966	0.000294547
	1.40018	0.000885801	0.000907923	0.000779208	0.000674696	0.000636153	0.00059178	0.000573499	0.000601723	0.00060655	0.000563763	0.000537757	0.00047055	0.000278053	0.000218116	7.06392e-05	-0.000133436	-0.000291828	-0.000417392	-0.000586471	-0.000430383	-0.000483972	-0.00055544	-0.000339009	-0.000204079	-0.000248701	-0.000233928	-0.000210656	-0.000113874	3.2078e-05	-4.28887e-05	-9.87417e-05	-0.000165692	-0.000178895	-0.000146486	-1.87377e-05	-6.46134e-05	5.38008e-05	0.000153825	0.000126024	7.13097e-05	0.000168274	0.000132635	8.2162e-05	5.88552e-05	-5.09856e-06	2.07137e-05	4.36538e-05	3.33061e-05
	1.42421	0.000604282	0.000592704	0.00062545	0.000486297	0.000373929	0.000420191	0.000211614	0.000178707	9.24923e-05	-0.000150218	-0.000291109	-0.000396949	-0.000406658	-0.000526284	-0.000444583	-0.000433201	-0.000240977	-0.000183394	-0.000122379	-0.000158103	-9.46764e-05	-0.000155156	-7.28818e-05	-6.64573e-05	-0.000183429	-0.000170329	-0.000130909	-2.33461e-05	-1.76352e-06	-2.56749e-05	1.80365e-05	4.50771e-05	0.000163774	3.17809e-05	0.000106033	-3.76219e-05	4.91701e-05	5.56812e-05	-5.8654e-05	-2.9094e-05	-0.000127118	-2.36643e-05	-8.48455e-05	-0.000103672	-5.68172e-05	0.00012453	0.000194792	0.000125296
	1.45091	0.000151049	-5.3266e-05	-8.78725e-05	-0.000312051	-0.000453568	-0.000450422	-0.000279161	-0.000371974	-0.000307192	-0.000242543	-0.000260928	-0.000160739	-4.9821e-05	-0.000101971	-9.46263e-05	-4.49812e-05	-6.71721e-05	-2.07065e-05	-0.000113366	-0.000192044	-0.000146326	-5.62324e-05	4.13216e-05	8.59312e-05	0.000142689	0.000146709	2.10647e-05	-3.94491e-05	2.82119e-05	2.80804e-05	-8.35707e-05	-9.87596e-05	-6.15033e-05	-0.000161654	-8.86826e-06	-8.42726e-06	-1.28294e-05	-2.07596e-06	6.9915e-05	0.00013836	0.000107813	-2.66586e-06	8.68731e-05	9.64104e-05	8.43768e-05	7.17717e-05	7.95375e-05	9.77965e-05
	1.47494	-0.000290411	-0.000273411	-0.000209527	-0.000115379	-0.00017255	-2.44269e-05	2.05297e-05	4.41154e-05	-3.08745e-05	-6.25091e-05	-4.13055e-05	-0.000180804	-0.000122251	-8.30083e-05	-4.28978e-05	3.21149e-05	0.000133803	6.24237e-05	-8.89905e-06	4.02655e-05	8.70512e-05	5.86626e-05	1.43991e-05	-4.54313e-05	-1.87768e-05	-0.00015452	-6.0085e-05	-0.000119085	6.9289e-05	9.25113e-05	0.000105238	0.000133593	0.000152982	4.34145e-05	0.000160454	-9.34293e-06	4.23192e-05	8.39143e-05	-5.53082e-05	-5.59811e-05	-1.73481e-05	2.86104e-05	-4.21234e-05	0.00012301	0.000172156	9.33269e-05	0.000148151	0.000120303
	1.50164	-5.13481e-07	-4.62769e-05	-3.0263e-06	-2.23469e-05	-0.000136795	-0.000108	7.1027e-05	0.000106315	0.000109986	0.00016295	0.000188437	0.000236713	0.000156092	7.82931e-05	4.50212e-05	9.56941e-05	6.73434e-05	-5.97274e-05	8.29719e-05	2.13647e-05	4.53867e-05	3.3478e-05	0.000101718	0.00015032	0.000135306	0.000180481	0.000241229	0.000111293	8.50039e-05	3.10452e-08	6.35302e-05	-3.91975e-05	-0.000112338	-5.06439e-05	-0.000265731	-0.000234869	1.1139e-05	-7.26326e-05	1.84741e-05	2.24228e-05	7.65878e-05	0.000200182	8.833e-05	0.000112335	0.000163202	0.000308778	8.88571e-05	0.000186832
	1.52567	4.44518e-05	-1.6281e-05	5.36517e-05	1.82821e-05	-1.17326e-05	7.60802e-05	0.000153227	0.000188505	0.000106005	5.14579e-05	-3.45325e-05	0.000135091	4.08056e-05	-3.11763e-05	0.000103795	0.000185614	0.000137705	0.000210945	0.000200431	0.000205065	0.000148136	0.000167753	-3.44317e-06	-2.70007e-06	-3.78855e-05	-0.000184711	-0.00028774	-0.000347363	-0.000332714	-0.000269425	-0.000279536	-0.000300507	-0.000144439	-0.000170804	-0.000100153	-4.29194e-05	2.56742e-05	-5.34652e-05	0.000135879	9.25905e-05	0.000122542	5.37137e-05	5.21585e-05	0.000113471	0.000108544	0.000185691	0.0001099	0.000150555
	1.55237	0.000158644	3.39792e-05	-6.48933e-05	8.44418e-05	-1.67388e-05	-3.5992e-05	1.15388e-05	0.000117628	0.000144491	0.000171826	0.000252329	0.000231548	0.000199871	0.000172044	8.01795e-05	5.00307e-05	-3.42771e-06	-0.000113748	-0.000280437	-0.000225946	-0.000295696	-0.000385432	-0.000330713	-0.000388805	-0.00034982	-0.000375289	-0.00013441	-0.000276617	-0.000171883	-7.94833e-05	-0.000116736	-0.000117425	-6.52221e-05	-0.000105371	-6.19173e-05	-0.000103853	-0.000237788	-5.28091e-05	-6.16485e-05	-0.000151154	-5.78241e-05	-1.73166e-05	-4.07548e-05	4.64161e-05	-1.71181e-05	0.000176547	3.63298e-05	3.39631e-05
	1.57373	8.83039e-05	0.00010097	0.000262889	0.000310284	0.000187905	0.000239602	0.000327785	0.00025198	0.000104654	2.52298e-06	-0.000113224	-0.000117033	-0.000188262	-0.000151503	-0.00027984	-0.000303612	-0.000298494	-0.000280708	-0.000434414	-0.000452616	-0.000288624	-0.000371042	-8.85367e-05	-9.52171e-05	-0.00013756	-0.000105737	-0.000110071	-0.000132427	-0.000240352	-0.000291046	-0.000301437	-0.000357911	-0.000277896	-0.000363219	-0.000308804	-0.000141282	-0.000107283	-5.82159e-05	5.12053e-06	-2.31288e-05	0.00017106	-1.41017e-05	1.70216e-06	9.22366e-05	0.000117153	0.000220295	0.000121762	0.000136547
	1.60043	0.000372242	0.000140407	0.000151985	-5.47347e-05	-5.22925e-05	-0.000164035	-0.000152057	-0.000128528	-0.000371059	-0.0004295	-0.000283548	-0.000260415	-0.000272313	-0.000191623	-0.000117959	-0.00013636	1.74014e-05	-0.000174813	-1.03867e-05	-0.000143934	-0.00015769	-0.000332489	-0.000286386	-0.000359053	-0.000410898	-0.000396442	-0.000454775	-0.000392349	-0.000348805	-0.000242422	-0.000160022	-9.47529e-05	-0.000124392	2.00598e-06	2.3914e-05	1.12953e-05	1.00329e-05	6.93848e-05	0.000130688	3.2732e-05	0.00014008	6.19236e-06	7.22285e-05	8.89065e-05	4.39014e-05	8.36733e-05	-0.000109569	3.14871e-05
	1.62446	-0.000156878	-0.000298974	-0.000264423	-0.000302791	-0.000277006	-0.000198467	-7.45631e-05	-4.83755e-05	-0.000128946	-0.00010006	-1.5192e-05	-6.28659e-05	-5.90827e-05	-0.000174128	-0.00025888	-0.000320721	-0.000340483	-0.000549374	-0.000476555	-0.000514428	-0.000529459	-0.000365193	-0.000307187	-0.000241212	4.72241e-05	-0.000160523	-0.000148697	-0.000177625	-0.000130017	2.19508e-05	-9.63362e-05	-9.77576e-05	-6.74614e-05	-0.000127173	-1.80597e-06	-3.49463e-05	-0.000107553	-1.38315e-05	-6.75579e-05	-5.99247e-05	-8.08107e-05	-0.000135341	5.53527e-05	-0.000128419	-9.32896e-06	5.30205e-06	-9.25853e-05	-8.85419e-05
	1.65116	-5.52664e-05	-6.00091e-05	4.3208e-05	3.9972e-05	-0.00010106	-4.60662e-06	4.47531e-05	-0.00011257	-0.000223257	-0.000351109	-0.000405109	-0.000340975	-0.000401013	-0.000356442	-0.000274217	-0.000166069	-0.000182612	-0.000141967	-5.03495e-05	-3.32219e-05	2.86308e-05	-8.45671e-05	-7.22626e-05	-9.38184e-05	-0.000139188	-0.000195313	-0.000237667	-7.38278e-05	-0.000141262	-0.000160122	-0.000178576	-0.000153004	-7.82425e-05	-0.00011256	-0.000141268	0.000109926	2.40764e-06	-9.41266e-06	0.000152919	4.16609e-05	8.2259e-05	-7.89948e-06	-2.09567e-05	-8.98048e-06	5.28233e-05	-0.000102847	-4.76598e-05	-9.20975e-06
	1.67519	-3.95707e-05	-0.000132409	-0.000161759	-0.000138343	-0.000345496	-0.000222343	-0.000347309	-0.000238683	-0.000122594	-0.000190219	-0.000190005	-1.77294e-05	-2.39951e-05	-6.94061e-05	-3.38786e-05	-8.98431e-05	-0.00011986	-0.000269188	-0.000307925	-0.000247028	-0.000186809	-0.000255557	-0.000140233	-0.000114828	-0.000126983	-9.84149e-05	5.07731e-05	8.30611e-05	7.9011e-05	4.91799e-05	2.62655e-06	9.19409e-05	0.000121907	2.88383e-05	3.24634e-05	-7.58678e-06	-9.00347e-05	-4.2893e-05	-0.000104417	-2.49809e-05	-2.69981e-05	-1.51155e-05	-2.45209e-05	1.23939e-05	-0.000141736	-5.61923e-05	-0.000180362	-7.70764e-05
	1.70189	-0.000157223	-0.000182912	-2.75548e-06	1.02173e-05	-0.000118271	0.000147549	-1.45936e-05	7.42593e-05	2.90876e-05	-0.000169739	-0.000185725	-0.000128991	-9.34111e-05	-0.000242261	-0.000196561	-6.75189e-05	1.5026e-05	-4.93296e-05	1.41607e-05	8.5265e-05	5.22559e-05	0.000121005	0.000157404	0.000189268	0.00016093	0.000181109	0.000114705	5.54275e-05	9.90356e-05	0.000128128	4.75105e-05	-0.000124524	-7.26635e-05	-6.35903e-05	-9.12623e-05	-4.90098e-05	-1.07066e-06	-1.34999e-05	-4.61084e-05	2.47261e-05	4.03653e-05	-0.000102419	-3.9826e-05	-7.46982e-05	-6.66253e-05	-2.51412e-05	1.46817e-05	1.41017e-06
	1.72325	0.000136224	-4.67227e-05	0.000100166	-7.80663e-05	-5.53674e-05	-0.000115742	-0.000124981	-0.000161138	-0.000158583	-0.000116384	-2.2876e-05	5.95795e-06	-6.22281e-05	0.000165083	0.000123744	0.000295825	0.000315243	0.000221633	0.000182427	0.000147094	0.000211682	0.000219223	0.000153376	8.13993e-05	-2.11813e-05	-0.000123282	-0.000107685	-0.000198348	2.56216e-05	8.68666e-05	0.000119112	1.9508e-05	-2.17411e-05	6.58049e-05	-6.72501e-05	1.36695e-06	8.56189e-05	7.39272e-05	7.63942e-05	1.38616e-08	9.18916e-06	-8.58927e-05	-8.60676e-05	-6.67769e-05	-3.91899e-05	-1.47177e-05	5.89915e-06	8.60578e-05
	1.84874	0.000245286	0.000115455	7.13733e-05	0.000141782	-3.74648e-05	-0.000101174	0.00017176	-3.12789e-05	8.7724e-06	0.000132003	6.009e-05	9.47056e-05	0.000129666	2.97108e-05	0.000122331	-9.47151e-05	-8.91103e-05	-7.17988e-05	-0.000129819	-6.15801e-06	9.00929e-05	-3.45555e-06	0.000199419	0.000280279	0.000352769	0.000459014	0.000396081	0.000285505	0.00021554	0.0002246	0.000149699	4.04924e-06	0.000125807	-3.36926e-05	0.00024518	0.000107958	0.000237562	0.000341473	0.000484806	0.000529193	0.000504353	0.000533869	0.000389463	0.000244022	0.000173704	6.80432e-05	-0.000105235	-5.49749e-05
	1.98224	0.000406499	0.000545884	0.000730903	0.000666097	0.00063805	0.000676302	0.000631517	0.000612152	0.000334857	0.000113619	-4.22698e-05	-0.000229697	-0.000269458	-0.000312945	-0.000352224	-0.000352482	-0.000397498	-0.000234329	-0.000261136	-6.5618e-05	3.1304e-05	0.000246102	0.00031998	0.000381197	0.000354691	0.000275687	0.000273444	4.50248e-05	-3.55081e-05	-0.000217021	-0.000265003	-0.00035543	-0.00022286	-0.000254334	-9.81348e-05	-0.000143725	-9.39884e-05	1.19874e-05	-1.37231e-05	-8.54719e-06	-5.18699e-05	4.70706e-05	-0.000178788	-0.000150453	-0.000132564	-9.16248e-05	-0.000157919	-0.000102433
	2.12375	6.73847e-05	-2.15552e-05	2.40441e-05	-1.5377e-05	-0.000176075	-0.000285944	-0.000177407	-0.000200672	-0.000129819	-6.63816e-05	-4.07279e-05	8.51414e-05	0.000117059	0.00017509	0.000297556	0.000282443	0.000375744	0.000323448	0.000216802	0.000390579	0.000224916	7.11006e-05	3.91774e-05	0.000171831	2.90298e-05	3.52696e-05	-3.21663e-05	-7.50491e-06	1.67784e-05	0.000124151	0.000109189	9.56923e-06	0.0002269	0.000124945	0.000210345	0.000160308	0.000184526	0.000138087	0.000111577	0.00012287	4.87036e-05	0.000161217	5.02386e-05	6.97646e-05	8.16896e-05	0.00011613	-7.82415e-05	4.55527e-05
	2.28318	0.000583769	0.000462612	0.000522133	0.000532573	0.00048914	0.000386597	0.000352452	0.000339448	0.000141928	0.00019999	2.30595e-05	2.68165e-05	6.0694e-05	8.47522e-05	0.000137208	0.000118012	0.000202549	0.000204756	0.000116433	0.000126359	0.000141117	1.39633e-05	0.000272668	0.000171863	0.00025214	0.000364466	0.000363746	0.000344856	0.000383865	0.000390706	0.000317685	0.000144014	0.00024298	3.32562e-05	-0.000162155	-0.000238406	-0.000253656	-0.000288897	-0.000263013	-0.000250027	-0.000224712	-0.000167195	0.000102429	4.90057e-05	7.203e-05	0.000203786	0.000234739	0.000125665
	2.44231	5.85468e-05	5.35515e-05	0.000318488	0.000366009	0.000265797	0.000566908	0.000531732	0.000746414	0.000550312	0.000558828	0.000353458	0.000164904	8.86476e-05	2.00922e-05	-3.77203e-05	-9.61671e-05	-8.42299e-05	-3.14906e-05	-9.30732e-05	0.000144617	0.000116321	0.000213949	0.000194943	0.00021436	0.000417933	0.000271945	0.000335717	0.000154375	0.000316657	0.000398461	0.000280689	0.000396291	0.000355112	0.000358625	0.000286557	0.000346837	0.000136942	0.00013192	0.000175198	-2.47407e-05	-8.58883e-05	-3.16467e-05	-5.84597e-05	-0.000143559	-3.63593e-05	-1.09435e-05	-8.42539e-05	-0.000111357
	2.61252	0.000104895	7.56009e-05	3.48576e-05	6.13481e-05	-0.000159432	-0.000190172	-0.000253148	-0.000215761	-0.000192485	-0.000275365	-0.000278848	-0.000377588	-0.000273904	-0.000252559	-0.000297855	-0.00044759	-0.000355753	-0.000426318	-0.000540845	-0.000604787	-0.000460375	-0.000468285	-0.000405642	-0.000422145	-0.000484651	-0.000428874	-0.000312366	-0.000383028	-0.000376022	-0.00016862	-0.000266121	-0.000266769	-0.000252598	-0.000181436	-0.00019025	-0.000163376	-9.16075e-05	-0.000168182	-5.27553e-06	-9.89579e-05	-3.67859e-05	-1.80755e-06	-5.90988e-05	0.000143944	-9.19043e-05	8.36071e-05	9.48078e-05	0.000107285
	2.80912	0.000275713	0.000242383	0.000293741	0.000312001	0.000232561	0.000294778	0.000401776	0.000446729	0.00027665	0.000295397	0.000343027	0.000340941	0.000306906	0.000359477	0.000292076	0.000291418	0.000301488	0.000390763	0.000321932	0.000374413	0.000415041	0.00040707	0.0003899	0.000332994	0.000360685	0.000323062	0.00030699	0.000302108	0.000285425	0.00022796	0.000192623	0.000240738	0.000324418	0.000227889	0.000230809	0.000107317	0.00019866	0.000215973	0.00025029	0.000175939	0.000138561	0.000201096	0.000205468	5.8483e-05	0.000134341	0.000228776	2.10247e-05	9.63686e-05
	3.0049	3.89517e-05	-1.99225e-05	5.43879e-05	-3.52137e-05	-1.11446e-05	-0.000101699	-6.07214e-05	-5.46923e-05	-0.000126791	-0.000106337	-5.61523e-05	-0.000169139	-0.000110623	-0.000205446	-0.000185533	-0.000224622	-0.000331649	-0.000187992	-0.000304643	-0.000207828	-0.000237876	-0.000389235	-0.000130574	-0.000153735	-0.000293436	-0.00032245	-0.000296394	-0.00020147	-0.000280322	-0.000139524	-0.000214744	-0.000187012	-0.000130682	-0.000179234	-0.000191416	-0.000126512	-9.82771e-05	-6.90622e-05	-9.75914e-05	-0.000149794	-0.000143283	-0.000139715	-2.70878e-05	-0.000135119	-2.5121e-05	3.74146e-05	-0.00013009	-6.55371e-05
	3.23103	0.000327392	0.000326359	0.000270362	0.000280437	0.000224178	0.000170433	0.000274705	0.000377997	0.000326984	0.000317876	0.000227512	0.000320134	0.000323742	0.000406514	0.000321391	0.000377229	0.000449813	0.000323101	0.000264546	0.000313107	0.000342666	0.000282843	0.000224775	0.000254385	0.000311093	0.000202525	0.000218406	0.000192349	0.000177636	0.000259413	0.000211092	7.83179e-05	0.000146261	5.12146e-05	9.62769e-05	7.49219e-05	-3.04182e-05	-1.66298e-05	4.34064e-05	-6.54379e-05	2.75198e-05	3.60869e-05	6.5074e-05	-0.000107275	-9.01117e-05	-0.000113567	-0.000174704	-4.01538e-05
	3.45622	0.000298901	0.000282742	0.000297551	0.000357319	0.000250583	0.000178339	0.000375921	0.000364126	0.000241518	0.000318765	0.000301752	0.000253112	0.000305603	0.000301801	0.000361059	0.000277833	0.000350954	0.000321659	0.000257353	0.00025948	0.000138122	0.000149405	0.000210762	0.00018206	4.46618e-05	0.000148691	0.000170208	1.82245e-05	0.000132144	9.46826e-05	0.000144383	3.16167e-05	0.000143001	-7.12602e-05	8.03955e-05	6.35539e-05	0.00013663	0.000104723	8.56366e-05	6.93165e-05	-2.54427e-05	4.9157e-05	5.53937e-05	3.55313e-05	-6.86443e-05	0.000157892	-2.28991e-05	2.55684e-05
	3.6971	-6.63983e-05	-6.07739e-05	1.85687e-05	-0.000132697	-0.000224718	-0.000197138	-8.04113e-05	-8.5156e-05	-0.000234855	-0.000353998	-0.000328743	-0.000290579	-0.000305214	-0.000372104	-0.000283491	-0.000489402	-0.000367595	-0.000447428	-0.000476201	-0.000453457	-0.000484248	-0.000531362	-0.00046396	-0.000408154	-0.00043494	-0.000396912	-0.000497294	-0.000359151	-0.000495196	-0.000317311	-0.000388313	-0.000467761	-0.000240275	-0.000329038	-0.000273861	-0.00025848	-0.000334027	-0.000265945	-0.000172094	-0.000238255	-0.000119371	-0.00012285	-7.05117e-05	-7.31646e-05	-4.83814e-05	5.02932e-05	-0.00012902	-1.61043e-06
	3.97532	0.000482167	0.000389558	0.000349988	0.00035425	0.000434965	0.000385695	0.000442943	0.000522641	0.000592416	0.000474763	0.000436303	0.000516941	0.000665254	0.0005878	0.000564873	0.000559843	0.000605719	0.000595715	0.000613017	0.000523476	0.000588168	0.000588889	0.000526272	0.000566748	0.000536455	0.000468896	0.000461999	0.000349392	0.000419548	0.000415774	0.000432365	0.00028949	0.000321219	0.000307537	0.000208967	0.000344078	0.00025199	0.000204521	0.000134796	0.000112064	0.000126363	-1.08685e-05	0.000149893	7.60136e-05	5.37331e-05	9.44536e-05	8.47228e-05	9.01852e-05
	4.25238	-4.83883e-05	6.20747e-05	0.000138667	-1.92392e-05	-0.000133345	-6.89079e-05	-7.23607e-07	8.45799e-05	1.27194e-05	-9.10781e-05	-0.000116715	-3.69749e-05	-0.00025612	-2.77238e-05	-6.47969e-05	-0.000154932	-1.56911e-05	-0.000202476	-0.00010203	-0.00018653	-5.84583e-05	-0.000258388	-0.000136438	-0.000183648	-0.000214891	-0.000260907	-0.000157516	-0.000238546	-0.000151684	-8.76714e-05	-0.000101716	-0.000239301	-9.41091e-05	-0.00015168	-0.000239081	-0.000232271	-0.000106518	-0.000123951	-0.000101654	-0.000102475	-0.00013249	-5.91958e-05	-0.000108791	-8.18693e-05	0.00010561	2.94048e-05	-5.46885e-05	4.75905e-05
	4.57238	0.000360124	0.000362971	0.000346646	0.000262092	0.000315157	0.000325499	0.000329198	0.000362302	0.000445778	0.000242341	0.000201091	0.000448828	0.000371535	0.000390087	0.000263786	0.000312425	0.000241554	0.000343401	0.000311396	0.000360059	0.00041038	0.000268227	0.000284805	0.000311996	0.000232339	0.00027522	0.000185547	0.000213121	0.000232575	0.000193631	3.52471e-05	5.00067e-05	0.000197687	0.000128721	0.000179648	0.000136172	0.00023284	9.40019e-05	0.000158387	0.000117653	5.99162e-05	2.56789e-05	0.00019883	0.000187324	0.000159505	0.00015404	0.000123014	0.000143325
	4.89105	0.000153971	0.000124284	0.000166679	0.000110363	5.16209e-05	3.25695e-05	4.68856e-05	9.95206e-05	8.93357e-05	1.99264e-05	-7.96076e-05	1.91017e-05	-4.00115e-05	-3.97566e-05	3.62599e-05	-8.88954e-05	8.78136e-05	-5.90491e-05	1.76274e-05	-2.35456e-05	-9.09528e-05	-0.000111612	2.93201e-05	-7.39177e-06	-6.31759e-05	-0.000140443	-0.000158481	-0.000179326	-6.35686e-05	7.4939e-06	-8.47577e-05	-0.000137255	-0.000116685	-8.19825e-05	-4.52532e-05	2.48922e-05	-3.54439e-05	4.4439e-05	0.000159733	5.28154e-05	4.89427e-05	4.86125e-05	0.000133985	4.3348e-05	8.16239e-05	8.8778e-05	1.95643e-05	9.48493e-05
	5.23193	4.34863e-05	2.28944e-05	7.89806e-05	7.298e-05	-9.79609e-07	4.57577e-05	0.000160087	0.00017217	7.80924e-05	0.000158485	6.52048e-05	0.000130288	7.14332e-05	0.000140928	0.000133397	0.000133866	0.000131357	0.000176546	5.96288e-05	0.000154165	9.83632e-05	0.000158543	8.06353e-05	0.000176556	0.000162051	3.81877e-05	7.23618e-05	1.92861e-05	1.43495e-05	6.59194e-05	3.13406e-05	4.84153e-05	0.000186433	-4.73816e-05	2.35541e-05	6.1251e-05	0.000140658	-1.67383e-05	1.99882e-05	0.000133033	-5.68015e-06	6.51265e-05	8.49417e-05	-5.38935e-05	-4.3676e-07	-4.31039e-05	-7.02163e-05	-2.58195e-05
	5.62565	0.00022385	0.000128743	0.00015349	0.000245195	0.000145777	0.000110208	0.000234307	0.000155339	0.000138852	0.00015786	7.81138e-05	0.000142123	-9.42424e-06	0.000129986	0.000159484	5.9189e-05	0.000188784	7.33437e-06	-0.000133318	5.30022e-05	-9.5925e-05	-9.50744e-05	-5.09659e-05	6.29527e-05	6.31187e-05	-2.87111e-06	-4.74526e-05	-0.000154592	2.04122e-05	0.000108294	7.1295e-05	9.0996e-05	3.0623e-05	-4.56751e-05	2.16247e-05	5.29755e-05	0.00014148	0.000155427	0.000223347	0.000134574	0.000125535	0.000243373	0.000195751	5.05129e-05	0.000206181	0.00016448	0.000150451	0.000235921
	6.01773	6.51266e-05	-0.000119735	-7.60779e-05	-2.74028e-06	-0.000158185	-0.000124818	-3.31936e-05	-2.47531e-05	-0.000154452	-0.000119953	3.59118e-05	-5.69722e-05	-0.000189195	-0.000142603	-5.53374e-05	-0.000113818	-0.000301801	-0.000187839	-0.000292396	-0.000204932	-0.000211452	-7.16297e-05	-0.000186418	-0.00029901	-0.000160884	-0.000216515	-0.000288108	-0.000307121	-0.000261259	-7.95853e-05	-6.06061e-05	-7.44938e-05	-8.68833e-05	-4.53937e-05	-8.82554e-05	-3.42984e-05	-8.73533e-05	-7.01694e-05	4.20297e-05	7.70654e-06	-5.97876e-05	-2.46091e-05	-8.1975e-06	-1.83686e-05	6.42827e-05	4.74159e-05	0.000110475	0.000113834
	6.47058	-0.000235193	-0.000141427	-0.000204744	-0.000185403	-0.000335742	-0.000208682	-0.00022273	-0.000183223	-0.000135027	-0.000156409	-0.000260411	-0.000272679	-0.000311655	-0.000231488	-0.000317057	-0.000308358	-0.000292945	-0.000290399	-0.000356492	-0.000397815	-0.000396197	-0.000238477	-0.000318597	-0.000253626	-0.000355538	-0.000290903	-0.000390825	-0.000414609	-0.000332526	-0.000327243	-0.000364481	-0.000259005	-0.000178473	-0.000217844	-0.000263986	-0.000191524	-0.000310917	-0.000254804	-0.000153238	-0.000133093	-3.35135e-05	-0.00011712	-0.000150645	-3.09646e-05	-0.000124448	-8.27738e-07	-5.93005e-05	1.45811e-05
	6.92155	6.29993e-07	-8.7753e-05	5.97816e-06	-3.79197e-05	-1.09667e-05	-0.000109116	-3.94509e-05	9.22669e-05	-0.000157333	-0.00011347	-0.000234124	-7.27021e-05	-0.0001268	-4.0549e-05	-0.000136143	-0.000123897	-0.000267865	-0.000223555	-0.000206981	-0.000276468	-0.00011751	-0.000216368	-0.000265619	-9.58765e-05	-0.000265522	-0.00026927	-0.000140862	-0.000238958	-0.000225329	-0.000178821	-0.000274789	-0.000217835	-0.000125361	-4.73116e-05	-0.000103616	-0.000155424	-0.000115041	-5.64502e-05	-6.13961e-05	1.59955e-05	4.67173e-05	6.08116e-07	-3.01958e-05	6.21384e-05	0.00010302	0.000179929	5.61109e-05	0.000168449
	7.44242	-2.23743e-05	8.17799e-05	6.57126e-05	2.17401e-05	-4.42568e-05	-4.97973e-05	-2.85647e-05	-8.11823e-05	-0.000164726	-0.00015718	-0.000184626	-0.000149614	-0.000112723	-0.000178378	-0.000123114	-0.00018054	-0.000165257	-0.000224008	-0.000276144	-0.000270887	-0.000266551	-0.000371286	-0.000196716	-0.000222888	-0.00020613	-0.000199035	-0.000235839	-0.000283188	-0.000163492	-0.000133559	-0.000149652	-7.80823e-05	-6.5588e-05	7.27792e-05	-3.80665e-05	-6.24548e-05	3.72504e-05	3.5433e-05	0.000112542	8.89854e-05	0.000230265	0.000117643	0.000175126	0.000108507	0.000193041	0.000368332	0.000209074	0.00021161
	7.96112	2.19826e-05	0.000213689	0.000117103	-2.48281e-05	3.44154e-05	-5.99408e-06	2.39272e-05	7.63716e-05	5.69045e-05	-1.42939e-05	5.99341e-06	-8.20345e-06	6.54813e-05	1.74103e-05	2.99586e-05	-3.95992e-05	-1.9385e-05	1.57244e-05	-6.96503e-05	-6.70135e-05	-6.62751e-05	-4.37343e-05	-4.05234e-05	-2.04028e-05	5.59432e-05	-3.24136e-05	-2.71674e-05	-6.28807e-05	-4.58194e-05	0.00014318	1.53753e-05	8.77756e-05	5.25897e-06	1.65588e-05	1.76121e-05	3.34776e-05	2.48819e-05	5.59416e-05	0.000115227	0.000115983	5.7819e-05	7.42042e-05	0.000142761	9.64792e-05	9.95504e-05	0.000132445	4.209e-07	2.81828e-05
	8.51597	-1.15817e-05	0.000106959	6.77666e-05	-7.08212e-05	-4.19637e-05	-5.88841e-05	2.49102e-05	0.000116311	-9.98838e-05	-0.000151456	-0.000151509	-0.000156078	-5.32595e-05	-9.41474e-05	-1.98092e-05	-7.52005e-05	-8.39004e-05	-0.000119997	-0.000107716	-7.85398e-05	-0.000155206	-0.000132151	-8.24742e-05	-0.000101736	-0.000148332	-0.000102568	-5.62858e-05	-0.000210804	-0.000158781	-0.00011535	-0.00013887	-0.000144247	-0.000139244	-0.000162651	-4.23416e-05	-0.000108728	-9.44232e-05	-4.14825e-05	-3.92927e-05	-3.35766e-05	-4.91745e-05	-5.53804e-05	6.71267e-05	3.02986e-05	-3.97585e-05	5.85288e-05	-4.26989e-05	-1.35493e-05
	9.15682	0.000398539	0.000294816	0.000278748	0.000193337	0.000259947	0.000236031	0.000324086	0.000462567	0.000460022	0.000334962	0.000469729	0.000422561	0.000292239	0.000258315	0.000501225	0.000344988	0.000390664	0.000276852	0.00032772	0.000479867	0.000489092	0.000343049	0.000294328	0.000452661	0.000309661	0.000214687	0.000337215	0.00032477	0.00030889	0.00035372	0.000283865	0.00031726	0.000272115	0.000100096	0.000274414	0.000139941	0.000236169	0.000231591	9.26367e-05	0.000120593	9.24312e-05	0.000103423	0.000151253	0.00024988	0.000114707	0.000186091	0.000163762	0.000140263
	9.795	0.000191058	9.48888e-05	0.000130911	3.53785e-05	9.75632e-05	2.83669e-05	8.91375e-05	0.000162556	3.94688e-05	0.000131332	5.44964e-05	3.85225e-06	2.1333e-05	-8.19882e-06	4.03176e-05	-1.38086e-06	8.62732e-05	2.39773e-05	-6.2528e-05	-0.000156657	-7.02322e-05	-7.1641e-05	1.91933e-05	-5.0873e-05	-9.21634e-05	-0.000152059	-5.78452e-05	-0.000221704	-0.000208495	-5.51707e-05	-0.000158202	-0.000124243	-5.2017e-05	-0.000155502	-0.000170183	-0.000119055	-4.52273e-05	-5.07886e-05	-0.000127359	-0.000215394	9.00734e-05	-1.09571e-05	-9.58793e-05	-4.78549e-05	-5.65756e-05	0.000100533	0.000131324	4.87617e-05
	10.5321	-0.0004454	-0.00040701	-0.000422592	-0.000335492	-0.000520842	-0.00048475	-0.000441604	-0.000401519	-0.000591671	-0.000549981	-0.000499597	-0.000564356	-0.000571288	-0.000676218	-0.000508207	-0.000589335	-0.000639429	-0.000514273	-0.00070851	-0.00057291	-0.000587477	-0.000595731	-0.000602435	-0.000629617	-0.000578065	-0.000651369	-0.000639198	-0.000692041	-0.000494581	-0.000549402	-0.000490752	-0.000647886	-0.000539721	-0.000476303	-0.000351307	-0.000328605	-0.000275403	-0.000220274	-0.000154283	-3.6253e-05	-0.000111143	-0.000121689	1.20299e-05	-0.000146731	-0.000109522	-4.36168e-05	4.92023e-05	4.24397e-05
	11.2661	0.000166453	0.000118229	0.000125674	0.000178741	6.00133e-05	7.86147e-05	0.000187965	0.000227216	0.000103233	0.000174733	1.43094e-05	8.99162e-05	0.000138198	0.000101723	0.000136595	0.000208143	4.14165e-05	0.000222613	0.000107448	0.000129939	5.57796e-05	9.85273e-05	0.000111124	0.000227899	7.4955e-05	1.16998e-05	7.57527e-05	3.00489e-05	7.02529e-05	0.000173243	5.02414e-05	0.00013354	8.12625e-05	2.42162e-05	0.000143948	0.000118155	0.000209431	0.000176944	0.000184147	0.000103715	8.68563e-05	8.19037e-05	4.58136e-05	0.000164565	0.000199688	0.000102137	7.78927e-05	0.00021339
	12.0513	2.94249e-05	7.07536e-05	5.65142e-05	6.93726e-05	-9.28138e-05	-7.85143e-05	4.59202e-05	-1.56401e-05	-3.55219e-05	-6.6378e-05	-2.94698e-05	-5.23049e-06	1.44867e-05	-2.19512e-05	-6.88585e-05	-0.000123881	-5.2579e-05	-0.000158059	-0.000135476	-8.09639e-05	-0.000109066	-0.000238843	-0.000184551	-8.76926e-05	-6.45671e-05	5.64997e-05	-6.93054e-05	-0.000214348	-0.000117879	-5.01619e-05	-6.80448e-05	3.84523e-05	5.32166e-05	-0.000126289	-4.00685e-06	-5.01664e-06	-2.11436e-05	7.61896e-05	0.000244664	1.72712e-05	3.53334e-05	0.000102685	0.000128396	2.58611e-05	0.000137156	0.000173011	0.000145045	6.41377e-05
	12.9582	3.95022e-05	-3.47034e-06	9.7479e-05	7.41193e-05	-3.83554e-05	-2.79153e-05	-3.61957e-07	-2.50154e-06	-0.000102065	-5.83522e-05	-0.000129637	-0.000120801	-0.000130053	-0.000118323	-8.96224e-05	-0.000111377	-2.84046e-05	-0.000185562	-7.56326e-05	-3.83773e-05	-0.000151349	-6.89619e-05	-5.48153e-05	-9.59328e-05	-0.000140676	-0.000124343	-0.000163176	-0.00023288	-0.000182705	-0.000193949	-4.95868e-05	-8.16574e-05	2.45323e-05	-0.000147808	-4.65863e-05	-0.00014329	-4.42762e-05	5.55126e-05	0.000110073	-2.74036e-07	0.000108027	-3.51527e-05	0.000117139	2.21838e-05	2.10821e-05	0.000150355	5.34612e-05	8.72548e-05
	13.8614	0.000194709	7.4104e-05	0.000323816	0.000249801	1.16365e-05	0.000217807	0.000141108	0.000369257	0.000304143	0.000148696	0.000184533	0.000229744	0.000136357	0.000261166	0.00026696	0.000156196	0.000185617	0.000212963	0.000156904	0.000146807	0.00021435	0.00013417	0.000184203	0.000187172	0.000228584	0.000230678	0.000195921	5.69813e-05	0.000192169	0.000100649	0.000130911	3.53718e-05	7.95819e-05	2.46657e-05	7.18937e-05	3.72824e-05	7.43912e-05	0.000186686	0.000157185	-1.88438e-05	3.21007e-06	-1.87336e-05	7.94722e-06	-1.80006e-06	-9.66053e-05	5.28035e-06	-3.7721e-05	-0.000155986
	14.9045	0.000295348	0.000221698	0.000341811	0.000393644	0.000227648	0.000296971	0.000402411	0.000433877	0.000238349	0.000261404	0.000244233	0.000221283	0.000343549	0.000189664	0.000224809	0.000352041	0.000160224	0.000140142	0.000180355	0.000279911	0.000196301	0.000162424	9.44855e-05	0.000143101	0.000126956	8.98527e-05	0.000132025	2.67831e-05	3.46663e-05	1.26918e-06	6.62323e-05	7.74432e-05	5.48587e-05	-6.8996e-05	4.41304e-05	-2.4289e-05	6.54271e-05	-4.00414e-05	1.74566e-05	1.56133e-05	-1.02831e-05	1.2422e-05	-1.34649e-05	-5.79502e-05	-0.000128425	-0.000121676	-8.67365e-05	-5.72505e-05
	15.9432	-0.000115525	-6.11403e-05	1.60844e-06	-2.64965e-05	2.9217e-05	1.8989e-05	3.67939e-05	9.73175e-05	-8.83743e-05	-8.77096e-05	-3.69011e-05	-0.000151749	-0.000189545	-0.000161398	-5.5331e-05	-7.26917e-05	-0.000193621	-0.000133284	-0.000114176	-0.0001219	-0.000135587	-0.000160958	-0.000108749	-0.000140719	-0.000130273	-0.00015095	-0.000164676	-0.000194695	-0.000186382	-0.000170946	-9.3275e-05	-3.67358e-05	-7.97087e-05	-0.000204975	-6.75525e-05	-0.000108347	-5.87428e-06	-1.28396e-05	3.92256e-06	3.44441e-05	4.32782e-05	5.28856e-05	0.000128493	2.85206e-05	-3.37271e-05	6.61718e-05	-9.85363e-06	0.000171582
	17.0544	-6.40151e-05	-9.37266e-05	-2.27609e-05	-7.60141e-05	-1.29971e-05	-6.23224e-05	-5.51424e-05	-1.23029e-05	-0.000122583	-5.42155e-05	-0.000186235	-0.000103619	-0.000142403	-0.000187464	-7.61323e-05	-7.00942e-05	-0.000161398	-7.10318e-05	-0.000138299	-0.00019528	-0.000241595	-0.000178075	-0.000124996	-9.60095e-05	-0.000216902	-0.000220103	-0.000172316	-0.000297291	-0.000283965	-0.000121044	-0.000140359	-0.000152368	-0.000241468	-0.000174904	-0.000295659	-0.000163411	-0.000207288	-0.000182196	-0.000179463	-7.58591e-05	-9.64535e-06	2.6793e-05	-4.25638e-05	-0.000122846	-6.21232e-05	-7.18615e-06	-4.20315e-05	5.90527e-05
	18.3378	9.82962e-05	0.000166212	0.000222685	1.72844e-05	4.25291e-05	1.05716e-05	6.61302e-05	8.48697e-05	0.000143502	1.12668e-05	6.50684e-05	0.00010674	6.40476e-06	9.91797e-06	9.97383e-05	8.66953e-05	4.11213e-05	-8.3689e-06	6.39061e-05	-1.21111e-06	-6.06082e-05	-1.86029e-05	-5.27068e-05	3.6474e-05	-3.95564e-05	-1.083e-05	9.77331e-06	-2.96312e-05	-4.84881e-05	-2.45208e-05	5.5185e-05	-3.83e-05	7.97051e-05	-2.87598e-05	1.68457e-05	7.00314e-05	5.91158e-05	9.59779e-05	9.00522e-05	5.20382e-05	0.000162386	0.000168622	9.54824e-05	7.77024e-05	0.000169198	0.000158075	0.000160915	0.000142701
	19.6158	0.000226018	0.000188666	0.000247753	1.73157e-05	9.64524e-05	0.000238321	0.000237732	0.000189092	0.000250996	0.00021159	0.000168989	0.000198419	0.000180523	0.000206811	0.000100192	6.90918e-05	0.00023451	0.000149707	0.000167578	0.000129357	0.000235623	0.000151739	1.66818e-05	0.000170974	0.000109811	2.95434e-05	0.000132746	0.000153418	0.000136459	1.86766e-06	9.94374e-05	0.000108838	0.000184268	6.75445e-05	6.51166e-05	0.000143862	-1.15968e-05	4.85131e-05	0.000172331	-6.06153e-05	5.17746e-05	-4.31892e-05	2.07295e-05	-1.34957e-05	7.0911e-06	1.78214e-05	7.27004e-05	5.84656e-05
	21.092	-0.000192376	-0.000156325	-0.000109439	-7.438e-05	-0.000175536	-0.000178759	-0.000138932	-0.000103072	-8.60114e-05	-0.000319702	-0.000238724	-0.000264486	-0.000246577	-0.000237759	-0.000311444	-0.000283658	-0.000407576	-0.00030271	-0.000375153	-0.000295806	-0.00026927	-0.000443066	-0.000339371	-0.00028495	-0.00036687	-0.000324017	-0.000379135	-0.000415529	-0.00038028	-0.000355439	-0.000172631	-0.000314168	-0.00019252	-0.000303924	-0.000274091	-0.000299869	-0.000186207	-0.000260358	-1.90116e-05	-0.000209312	-0.000130719	-0.000175893	-8.94347e-05	-1.35622e-05	-0.000119178	-9.2636e-05	-6.71291e-05	-6.0081e-05
	22.562	7.18275e-05	1.61638e-05	8.96452e-05	4.38551e-05	-1.74577e-05	2.75807e-05	8.39192e-05	2.72416e-05	7.7193e-05	2.55674e-05	-3.96347e-05	-2.96765e-05	-0.000109576	3.28699e-05	9.02936e-05	6.33104e-06	7.10087e-06	-2.87579e-05	-5.79539e-05	-2.11102e-05	6.09481e-06	-0.000134806	-3.20536e-05	-9.52306e-05	-0.000140616	-6.54762e-05	-6.78369e-05	-0.000192075	-0.000126473	-5.15595e-05	-1.49156e-05	-0.000223329	-6.87488e-05	-3.28512e-05	-0.000193305	-0.000214637	-7.54488e-05	-7.10017e-05	5.09619e-05	-1.33275e-05	0.000147027	-3.58558e-05	-4.54822e-05	1.10332e-05	-2.6902e-06	1.53506e-06	-3.08282e-05	8.19527e-05
	24.2599	0.000316322	0.000318813	0.000292342	0.000236365	0.00025073	0.000190359	0.000252789	0.000268083	0.000337316	0.000288273	0.000213467	0.000220619	0.000233864	0.000395927	0.000328042	0.000282874	0.000291766	0.000255768	0.00028869	0.00030756	0.000355133	0.00029953	0.000277122	0.0001814	0.000227514	0.000207968	0.000266656	0.000190569	0.000313285	0.000293401	0.000239105	0.000186769	0.000150223	0.000313453	9.82175e-05	0.000161187	0.000113258	0.000102247	4.18772e-05	0.000116617	0.000127024	2.07311e-05	-3.81175e-05	4.45894e-05	-9.15635e-05	7.28909e-05	-9.15812e-05	3.09848e-05
	25.9506	0.00016432	0.000153353	0.000139763	0.000108423	0.000110918	0.000167425	0.000152594	0.000164404	0.000149944	5.85015e-05	0.000103868	6.79155e-05	4.00116e-05	0.000143907	6.58631e-05	9.30982e-05	7.5181e-05	0.000126755	3.27802e-05	5.17689e-05	2.99547e-05	9.87199e-05	4.53833e-06	1.7998e-05	1.31544e-06	1.46832e-05	1.17685e-05	-4.55741e-05	9.37334e-06	7.09326e-06	7.425e-05	5.9342e-05	3.97517e-05	3.57626e-05	-1.78099e-05	4.54256e-05	2.48146e-05	3.28135e-05	1.90094e-05	-7.22492e-05	-6.46079e-05	-0.000115385	-7.00556e-05	3.43519e-05	-5.93953e-05	8.91229e-05	-1.92477e-05	-0.000163909
	27.7593	-0.000341617	-0.000382625	-0.000376797	-0.000393082	-0.000418266	-0.000412206	-0.000407576	-0.000401346	-0.000471273	-0.000446363	-0.000497535	-0.000465687	-0.000541601	-0.000433817	-0.000515159	-0.0004946	-0.000513927	-0.000532629	-0.000510228	-0.000542253	-0.000439432	-0.000605345	-0.000509269	-0.000430657	-0.000576392	-0.000558303	-0.000361964	-0.000541175	-0.000460165	-0.000387028	-0.000364114	-0.00042949	-0.000379185	-0.000367063	-0.000311306	-0.000295645	-0.000211487	-0.000158848	-0.00012975	-0.00016245	-0.000176494	-0.000172016	-4.52943e-05	-7.64271e-05	-6.55474e-05	5.76228e-05	2.69156e-05	-4.60422e-07
	29.8482	0.000118344	0.000135957	7.16457e-05	0.000152404	2.87696e-05	8.62205e-05	9.01687e-07	6.01686e-05	0.000103275	8.01121e-05	9.93088e-05	7.29226e-05	-5.32165e-05	1.02847e-06	8.16786e-05	-1.83836e-05	-2.5221e-06	-5.35715e-05	1.11818e-05	-3.21556e-05	4.67375e-05	2.28463e-05	0.000111988	4.89096e-05	-1.04305e-05	-2.53124e-05	1.13567e-07	-0.000137055	7.24171e-05	8.01534e-05	2.98369e-05	5.27536e-05	-2.07741e-05	9.94472e-05	0.000176921	0.000208191	0.000197633	0.000218835	0.000242362	0.000206011	0.00020433	0.000203415	0.000320066	0.000190589	0.000156571	0.000224837	0.000272317	0.000233404
	31.9285	0.000372984	0.000276708	0.000305935	0.000355113	0.000282638	0.000304808	0.000247142	0.000309595	0.000255088	0.000282697	0.000243142	0.000252461	0.000225975	0.000205461	0.000236452	0.000275465	0.000202459	0.000158089	0.000176103	0.00020605	0.000203319	0.000145089	0.000169493	0.000162827	0.000119888	0.000135407	9.87055e-05	2.17636e-05	0.000167266	8.34582e-05	0.000136678	7.55886e-05	0.000104549	-2.11651e-05	-2.31793e-05	7.87398e-05	0.000190741	0.000120311	0.000146575	0.000164981	8.29007e-05	8.16437e-05	0.00016354	0.000149913	0.000159795	0.000140962	4.40053e-05	0.00016896
	34.3312	0.000332054	0.000264603	0.000338173	0.000315462	9.30093e-05	0.000119283	0.000120942	0.000286625	0.000112344	0.000269507	0.000132787	0.000109893	9.85214e-05	0.000174872	0.000138519	0.000149865	0.000222391	0.000205147	0.000197898	0.000244121	0.00027206	8.05084e-05	0.000201783	0.000314487	0.000127064	0.00012717	0.000140712	6.66667e-05	0.000173226	0.000166979	0.000138751	0.000120581	0.00017827	0.000107764	5.21225e-06	6.14873e-05	0.000100297	0.000166041	0.000245673	0.000184178	0.000207206	0.000171783	0.000150705	0.000332229	0.000348003	0.000199117	0.000165421	0.00018821
	36.7239	0.000205346	0.000154658	0.000172485	0.00012687	3.21082e-05	4.13129e-06	4.89625e-05	0.000129178	3.33892e-05	-3.14477e-05	-2.26292e-05	5.825e-05	-7.55492e-05	4.67357e-06	3.5936e-05	-1.88331e-05	4.42859e-05	-5.18829e-06	-2.59497e-05	-2.27276e-05	-4.16018e-05	-7.15804e-05	6.41571e-05	-2.1402e-05	3.52021e-05	-2.6914e-05	-2.4257e-05	-2.14166e-07	-3.28675e-05	1.8055e-05	4.30485e-05	1.85906e-05	0.00012887	6.09137e-05	5.52348e-05	9.92205e-05	0.000128529	0.000153073	0.000231699	0.000249339	0.000310127	0.000402539	0.000319846	0.000324357	0.000380138	0.00035674	0.000344543	0.000288259
	39.2834	0.000145793	0.000160551	0.000146553	9.60772e-05	3.26096e-05	2.95902e-05	9.93534e-05	9.61697e-05	0.000107469	2.89811e-05	1.08574e-05	0.000237696	0.000212676	0.00013787	0.000127593	0.000173647	7.88276e-05	0.000141163	0.000221506	5.36677e-05	8.90272e-05	6.02864e-05	0.000116831	-2.20343e-05	0.000136125	0.000160655	4.35089e-05	3.84753e-05	-8.41043e-05	0.000142889	9.25352e-05	8.20245e-05	9.64634e-05	-4.09268e-05	-2.69237e-05	2.90288e-06	-5.63278e-05	2.20474e-05	-2.58345e-05	1.65847e-05	2.06734e-05	3.68122e-05	-3.10036e-05	-0.000119613	2.12861e-05	8.20827e-06	-3.97421e-05	-4.25436e-05
	42.2396	0.000379834	0.000354206	0.000329185	0.000344792	0.00029266	0.000338272	0.000273285	0.000423081	0.000433323	0.000463448	0.000323033	0.000391197	0.000327078	0.000380478	0.00036407	0.000364107	0.000278909	0.000235541	0.000223915	0.000409254	0.000413929	0.000323552	0.00032278	0.000299602	0.000372701	0.000317851	0.000193034	0.000254365	0.000275249	0.000363519	0.000246218	0.000299167	0.000114959	6.46961e-05	0.00025201	0.000228654	0.000203986	0.000206419	0.000223311	0.000202087	0.00013076	-2.44807e-05	0.000145427	0.000144524	0.000138599	0.000209058	-2.34749e-05	5.51273e-05
	45.1835	0.000351148	0.00030347	0.000313222	0.000248706	0.000288221	0.000310225	0.000386886	0.00043355	0.000328069	0.000336292	0.000277656	0.000330531	0.000318665	0.000288294	0.00035245	0.000364174	0.000228716	0.000288772	0.000145604	0.000269591	0.000335131	0.000169003	0.000223108	0.000183412	0.000206912	0.000142527	0.000257845	0.00026462	0.000123325	0.000167843	8.51032e-05	0.000188463	0.000204201	0.000116797	0.000183363	9.19467e-05	0.000136588	0.000108372	0.000134902	2.66105e-05	8.86775e-05	9.77396e-06	5.26382e-05	3.93348e-05	-3.78932e-05	7.59087e-05	-0.000200966	-0.000180317
	48.5837	-6.89429e-05	-6.8208e-05	-0.000118262	-1.37944e-05	-0.000115182	-6.46464e-05	-3.49225e-06	-3.32897e-05	-3.23846e-05	-7.41941e-05	-0.000145353	-2.30216e-05	-1.01053e-05	-5.17489e-05	-6.01355e-05	-7.76195e-05	-3.04005e-05	-3.90992e-05	-0.000138064	-0.000202264	-2.45834e-05	-0.000120296	-4.64981e-05	-8.75676e-05	-0.000109671	-0.000182505	-0.000192135	-0.000271895	-9.59754e-05	4.52759e-05	-0.000158738	-0.00016767	-0.000124537	-0.000181008	-0.000116058	-9.8e-05	-7.88186e-05	8.32543e-05	5.64644e-06	-9.34214e-05	1.08715e-05	5.83009e-05	3.26364e-05	0.000102232	7.36834e-05	9.32719e-05	7.44466e-05	0.000154336
	51.9697	-0.000107059	-0.000162157	-1.64023e-05	-8.31097e-05	-0.000123951	-6.15145e-05	-6.30735e-05	-3.59635e-05	-0.000189913	-0.000258448	-0.00015247	-0.000105416	-6.63123e-05	-3.2397e-05	-0.000116032	-2.51681e-05	-0.000179427	-0.000167808	-0.000207893	-0.00033093	-0.000246752	-0.000266112	-0.000290451	-0.000145309	-0.000250885	-0.000258301	-0.000321305	-0.000334839	-0.000146495	-0.000186638	-0.000267757	-0.000220133	-0.000151527	-0.000142319	-0.000278245	-0.000264197	-0.000126183	-0.000158636	-0.000118433	-0.000207012	-0.000119687	-0.00021063	-0.000101322	-7.59544e-05	-0.000166168	-6.2516e-05	0.00011263	-9.72447e-05
	55.5917	0.000277095	0.000159073	0.000191769	0.000198514	6.55561e-05	8.35616e-05	0.000150345	0.000120119	0.000220674	9.56226e-05	7.96383e-05	0.000146196	6.29987e-05	8.25255e-05	9.96182e-05	0.000100744	-5.11297e-05	7.32747e-05	-7.72006e-05	-4.69612e-06	-9.21781e-05	-0.000168571	-9.65401e-06	8.74124e-05	4.69555e-05	-2.58502e-05	-8.35761e-06	-2.65603e-05	-0.000159578	8.08057e-06	-9.80716e-05	-9.89442e-05	-7.30062e-05	-0.00013039	-0.00014023	-0.000167378	-6.51408e-05	2.35593e-05	0.000103032	4.09021e-05	2.25453e-05	1.84324e-05	0.000137731	0.00015981	0.000140179	9.52921e-05	5.26447e-05	0.000152486
	59.7752	-0.000125721	-0.000102098	-0.000169328	-0.000166862	-5.66003e-05	-0.000164691	-0.000100627	-0.000187475	-0.00015373	-0.000187473	-0.000150827	-0.000176758	-0.000125228	-0.000136473	-0.000105023	-7.26631e-05	-0.000149628	-0.000127834	-0.000172394	-0.000186855	-0.000176679	-0.000240816	-0.000231299	-0.000253732	-0.000231395	-0.000213655	-0.000203074	-0.000311371	-0.000170136	-0.00021716	-0.000344965	-0.000232311	-0.00018865	-0.000305979	-0.000191568	-0.000247843	-0.000209258	-0.000204049	-0.00014405	-0.000189252	-0.000219228	-0.000284758	-0.00027159	-0.000181394	-0.000166	-0.000137858	-0.000307164	-0.00023892
	63.9412	-0.00014485	-0.000152728	-7.15234e-05	-0.000268042	-0.000212638	-0.000250756	-0.000113051	-0.000225024	-0.000249608	-0.000136842	-0.000286017	-0.000146596	-0.000265583	-0.000190572	-0.000223712	-0.000151553	-0.000263241	-0.000148465	-0.000358312	-0.000176189	-0.000351019	-0.000185476	-0.000232121	-0.000214896	-0.000340598	-0.000247493	-0.000252395	-0.000282302	-0.000169794	-0.00017758	-0.000219563	-0.000195905	-0.000249443	-0.000204775	-0.000280389	-0.000250013	-0.000216117	-0.000265163	-0.000286972	-0.000282166	-0.00023932	-0.000217924	-0.000231436	-0.00014996	-0.00016129	-0.000115055	-0.000164309	-0.000284485
	68.753	0.000375547	0.000361741	0.000263346	0.000284798	0.00024146	0.00023477	0.000232417	0.000309655	0.000252007	0.000299142	0.000201407	0.000286452	0.000139522	0.000273935	0.00021477	0.000257349	0.000177731	0.000228338	9.01488e-05	0.000164282	0.000191437	9.9981e-05	0.000132002	0.000121399	0.000115063	0.000182004	0.000160277	0.000182773	0.000103459	0.000140835	0.00014702	8.32856e-05	9.4445e-05	0.00013414	0.000171266	0.000195847	0.000208452	0.00015632	0.00025139	0.000142469	0.000188806	9.17858e-05	0.000192178	0.000172952	0.000349242	0.000133598	0.000160523	0.000180342
	73.5447	0.000144269	0.000117668	8.97104e-05	0.000139754	3.1242e-06	-1.07313e-05	0.000106862	0.000112095	2.48256e-05	-3.65111e-05	-8.40547e-06	1.86365e-05	3.07269e-05	-4.07615e-05	0.000154644	-5.6705e-05	3.24663e-05	7.55601e-07	-2.11272e-05	1.71201e-05	-7.37069e-05	-0.000124618	-0.000220051	-8.09494e-05	-0.000187709	-0.000176409	-6.68991e-05	-0.000215856	-6.40371e-05	-1.81974e-07	-2.41861e-05	-0.000164488	5.30626e-05	-0.000119212	8.46079e-06	-0.000158528	-9.53349e-05	6.64453e-05	6.45871e-05	-3.69368e-05	0.000118101	5.42711e-05	0.000170929	0.000113844	0.000163965	0.000232835	0.000144185	9.17357e-05
	79.0792	-0.000129356	-0.000300875	-0.000258073	-0.000225317	-0.000270815	-0.000286501	-0.000258563	-0.000142448	-0.000219607	-0.000191948	-0.000196058	-0.000247967	-0.000254762	-0.000202626	-0.000148928	-0.000268581	-0.000144468	-0.000324937	-0.000167655	-0.000259185	-0.000125491	-0.000224235	-0.000156112	-0.000212498	-0.000297084	-0.000221723	-0.000363429	-0.00027402	-0.000253313	-0.000273592	-0.000147882	-0.000264098	-0.000236567	-0.000155254	-0.00028754	-0.000286498	-0.00023521	-0.000113744	-0.000205003	-0.000249352	-0.000256148	-0.000323767	-0.000140885	-0.00010679	-0.000119608	-6.71095e-05	-0.000245256	-1.91575e-05
	84.5906	-4.49145e-05	3.93114e-05	-1.08332e-05	1.19905e-05	6.71127e-05	2.50972e-05	6.40419e-05	2.2048e-05	-8.096e-05	-9.81661e-06	-0.000137633	-5.69194e-05	1.57752e-05	-0.000145486	2.08526e-05	-0.00012589	-7.28726e-05	-0.000149722	-0.000194503	-6.31897e-05	-1.23438e-05	-0.000142324	-0.000130263	-4.19511e-06	-6.6443e-05	-0.000103623	-0.000176772	-0.000154537	-1.90745e-06	-0.000152058	-4.65862e-06	-8.53995e-05	-6.81171e-05	-1.96867e-06	-4.29733e-06	2.73215e-05	8.4614e-05	5.39835e-05	4.93872e-05	6.66998e-05	5.60181e-06	3.04975e-05	3.25625e-05	6.47078e-05	9.79306e-05	0.000128359	4.93282e-05	5.29921e-05
	90.4861	0.0002465	0.000169274	0.000112867	0.000211009	-6.82445e-06	-5.63888e-06	0.00010307	0.000136595	0.000117573	7.7715e-06	0.000127521	0.000294905	0.000125646	5.32874e-05	-2.1829e-05	2.71416e-06	0.000151751	1.06795e-05	3.8661e-05	0.00015909	9.42378e-05	9.18071e-05	7.76067e-05	0.000138159	9.55679e-05	0.000162877	1.48214e-05	2.5845e-05	9.90057e-05	0.000110657	9.45729e-05	5.18041e-05	8.29841e-05	-9.85481e-05	-7.75959e-05	5.42969e-05	0.000121928	6.73383e-05	0.000136333	3.50779e-05	5.80234e-05	4.72453e-05	5.61448e-05	1.95744e-05	5.29599e-05	2.99394e-05	-0.00010345	-5.29585e-05
	97.2955	0.000174859	0.000201743	0.000196069	0.00011174	0.000148792	9.52462e-06	0.00017022	0.000197703	9.97508e-05	0.000213889	0.000168972	0.000233749	0.00020778	0.000196155	0.000317555	0.000149543	0.000359186	0.000252261	0.000129899	0.000278408	0.000115377	0.000154242	0.000230652	0.000165907	0.000106918	-4.34634e-05	0.00014212	7.31284e-05	2.67866e-05	9.51315e-05	0.000125806	3.56647e-05	9.31507e-05	3.15624e-06	3.64456e-05	-1.83263e-05	-1.92703e-05	-5.10898e-05	7.15031e-05	6.56908e-05	-5.16346e-06	-7.71999e-05	-0.000181164	-6.72963e-05	-0.000119972	-7.67264e-05	-0.000103516	-0.000182202
	104.076	0.000230652	7.46485e-05	0.000248376	0.0001491	9.68368e-05	-5.52292e-06	0.000107236	0.000206235	3.41984e-05	3.1868e-05	5.16123e-05	0.000124042	0.00015803	8.2856e-05	9.44308e-05	4.72502e-05	9.72559e-05	5.41798e-05	-8.03864e-05	4.75712e-05	9.36985e-05	-1.04249e-05	-2.26197e-05	9.11237e-06	3.48436e-05	-2.3486e-05	0.000116171	4.90029e-05	5.43443e-05	0.000136423	5.0555e-05	8.53793e-05	0.000116282	-1.40882e-05	6.28115e-06	5.39662e-05	0.00012991	0.000210226	8.81492e-05	0.000205122	8.11987e-05	0.000173519	0.000221457	0.000168251	0.000183288	0.000203953	0.000163754	0.000195926
	111.909	0.000398521	0.000318211	0.000337918	0.000514321	0.000316809	0.00031995	0.000379289	0.000363769	0.000396399	0.000366602	0.000300647	0.000309869	0.000251734	0.000316947	0.000279801	0.000296564	0.000267949	0.000336671	0.000249735	0.000322226	0.000337004	0.000224848	0.000278775	0.000241716	0.000283704	0.000197319	0.000180648	8.40597e-05	5.21894e-05	0.000129744	0.000198302	0.000159022	0.000153245	0.000128924	0.000234103	0.000242511	0.000237941	0.000141306	0.000216708	9.78276e-05	0.00019577	0.000164396	0.000135628	0.000173866	0.000150614	0.000278898	0.000191695	0.000141397
	119.708	-0.000359485	-0.000334689	-0.000373923	-0.000368019	-0.000377162	-0.000324519	-0.000396647	-0.000398957	-0.000478229	-0.000436826	-0.00051098	-0.000493497	-0.000417278	-0.000503918	-0.00057995	-0.000520147	-0.000468459	-0.000582924	-0.000675301	-0.000625569	-0.000677988	-0.000567395	-0.000491778	-0.000550561	-0.000587807	-0.00063089	-0.000591808	-0.000564734	-0.000646436	-0.000449829	-0.000486224	-0.000501301	-0.000393182	-0.000435172	-0.000385614	-0.000359831	-0.000301892	-0.000345309	-0.000249955	-0.000364495	-0.000200256	-0.000172794	-7.92637e-05	-0.00017098	-0.000138045	-9.40457e-05	-7.74431e-05	-5.50064e-05
	128.051	-0.000296984	-0.000253759	-0.000269551	-0.000349661	-0.000349657	-0.000364315	-0.000340278	-0.000266963	-0.000500369	-0.000493217	-0.000398967	-0.000420988	-0.00055855	-0.000409393	-0.000492844	-0.000391244	-0.000467391	-0.000471921	-0.000595103	-0.000525489	-0.000587763	-0.000614101	-0.00058092	-0.00061824	-0.000522469	-0.000465851	-0.000476608	-0.000499122	-0.000476923	-0.000449522	-0.000476949	-0.000470882	-0.000471775	-0.000343572	-0.000479205	-0.000499388	-0.000268739	-0.000305926	-0.000250545	-0.000181687	-0.000134418	-0.000180481	-0.000195171	-0.000154461	-0.000154899	-0.000103117	-4.11327e-05	6.76438e-05
	137.687	0.000129912	-9.78275e-06	-3.34241e-05	2.80359e-05	-3.04276e-05	2.6143e-05	-3.76972e-05	-0.000121248	-5.65129e-05	-3.93104e-05	-0.000212444	-6.89648e-06	-0.000165509	-0.000149781	-0.000126422	-6.55446e-05	-0.000112665	-0.000106009	-0.000223214	-0.000234863	-0.000225828	-0.000157169	-0.000212484	-0.000134099	-0.000196396	-0.000208925	-0.000230563	-0.000276161	-0.000162026	-0.000194636	-0.000142458	-0.000256882	-0.000190977	-5.23639e-05	-0.000227005	-3.57769e-05	-0.000124266	-4.90274e-05	-0.000123071	-0.000171197	-0.000166851	-1.75462e-05	-2.0927e-05	3.11322e-05	-5.10431e-05	0.00016731	4.06546e-05	8.40762e-05
	147.283	0.000400116	0.000322654	0.000431496	0.000370275	0.000188632	0.00040705	0.000215173	0.000411878	0.000385099	0.000245341	0.000291051	0.000295054	0.000255188	0.000162074	0.00029455	0.000170693	0.000238854	0.000231246	0.000169706	0.000164753	0.000264648	9.62672e-05	0.000136287	0.000114093	0.000100538	7.12241e-05	7.88536e-05	1.04709e-05	7.68652e-05	0.000183163	5.21822e-05	-3.00498e-05	8.50467e-05	-3.10283e-05	2.95112e-05	3.57916e-05	1.62457e-05	6.06778e-05	0.000130458	4.7151e-05	4.1627e-05	1.69367e-05	0.000107584	0.000157667	0.000250489	0.000188702	6.79953e-05	-1.63759e-05
	158.367	0.000160802	5.3256e-06	4.31633e-06	9.56367e-05	4.84844e-05	1.24442e-05	3.89212e-05	3.87164e-05	1.92195e-06	1.34528e-05	-1.75075e-05	6.62481e-06	3.70003e-06	0.000142581	4.80056e-05	-2.5025e-05	-1.939e-05	-0.00017967	-0.000222635	-0.000167276	-9.3013e-05	-0.000158157	-1.70985e-05	-0.000107363	-0.000112582	-3.39166e-05	-0.00011723	-0.000208453	-0.000160915	-1.38592e-05	-0.000186851	-7.23616e-05	-0.000128967	-0.000186844	-2.049e-05	-9.09346e-05	-0.000103717	-5.08735e-05	5.73387e-05	-9.49203e-05	2.58399e-05	-0.000173006	4.41692e-05	-7.53888e-05	-4.78682e-05	-6.53624e-05	6.02319e-05	-9.64745e-05
	169.404	6.94216e-05	2.8886e-06	-2.00734e-05	5.26914e-06	1.08642e-06	-3.62742e-05	9.38572e-05	0.000202359	0.000223214	9.40662e-05	1.55569e-05	2.18904e-05	8.99996e-05	7.7691e-06	4.33196e-05	1.13413e-05	-1.85412e-05	0.000164589	1.60584e-05	-3.8933e-05	1.8446e-05	-2.76516e-05	-2.01807e-05	8.34473e-06	-6.28682e-05	-8.67162e-05	6.88389e-05	8.41503e-06	-0.000175989	-0.000100681	-1.83089e-05	-9.99823e-05	8.1139e-06	-3.46049e-05	1.03218e-06	-2.86652e-06	-8.42291e-06	-6.97267e-05	-9.42729e-05	-0.000145445	-7.23924e-05	-8.43457e-05	-8.48302e-05	-9.49676e-05	-0.000117855	-6.07355e-05	-0.000147743	-0.000125434
	181.211	-0.000414232	-0.000400162	-0.000406161	-0.000420585	-0.000507256	-0.000439869	-0.000405406	-0.000523828	-0.000531563	-0.000613241	-0.000744408	-0.000653289	-0.00061601	-0.000593312	-0.000651146	-0.000705938	-0.000703746	-0.000600191	-0.000719999	-0.000673433	-0.000731479	-0.000707718	-0.000707833	-0.000782192	-0.000633902	-0.000591399	-0.000668114	-0.00063733	-0.000674354	-0.000605358	-0.000577598	-0.00061056	-0.000460872	-0.00056096	-0.000451731	-0.000485292	-0.000399059	-0.000399375	-0.000200791	-0.000156119	-0.000299905	-0.000233449	-0.000190654	-0.000103314	-6.55871e-05	-4.04955e-05	-3.39844e-05	5.70316e-05
	194.848	0.00054304	0.000586992	0.000443072	0.000475814	0.000410153	0.000404515	0.000421647	0.000509494	0.000567413	0.000474206	0.00033943	0.000544595	0.000601677	0.000565831	0.000516443	0.000540918	0.000579503	0.000459328	0.000503511	0.000600586	0.000565268	0.000549455	0.000460953	0.000473276	0.000616611	0.000483375	0.000384016	0.000322281	0.000386005	0.000409181	0.000435559	0.000488774	0.000459549	0.000337455	0.000253004	0.000273867	0.000335965	0.000211139	0.000447405	0.00030109	0.000125075	0.000233921	0.000123814	0.000154799	9.36913e-05	0.000166875	-2.175e-05	2.78332e-05
	208.427	-0.000233509	-0.000144671	-0.000115928	-0.000181493	-0.000244515	-0.000229628	-0.000259893	-0.000207284	-0.000347278	-0.000318124	-0.000250654	-0.000295849	-0.000240446	-0.000433592	-0.000248302	-0.000315654	-0.000307795	-0.000327168	-0.000410246	-0.000316158	-0.000324648	-0.000469744	-0.000329521	-0.000393592	-0.000264396	-0.000437729	-0.00037513	-0.000437001	-0.000365259	-0.000298531	-0.000405252	-0.000441203	-0.000330705	-0.000274265	-0.000276041	-0.000160464	-0.000300752	-0.000289756	-0.000166412	-0.000180861	-0.000141712	-0.00015359	-7.63174e-05	-8.79309e-05	-0.000100776	3.77497e-05	-1.19797e-05	-6.87672e-05
	224.112	0.000313422	0.000205947	0.000320733	0.000265632	0.00030942	0.000377543	0.00021732	0.000451924	0.000284435	0.00028658	0.000315393	0.00025385	0.000332068	0.000225093	0.000284808	0.000258326	0.000287001	0.000234951	0.000164342	0.000199732	0.000300744	0.000165919	0.000167363	0.000155299	0.00015493	0.00024198	0.000155142	0.000224643	0.00020887	0.000189245	0.00020493	1.60123e-05	0.000175973	7.65373e-05	3.50271e-05	4.48861e-05	4.43068e-06	0.000124091	0.000133358	-1.29471e-05	9.92981e-05	3.14667e-05	-1.05186e-05	8.07052e-05	6.70763e-05	4.38409e-05	-2.99409e-05	8.99225e-07
	239.732	-8.09488e-05	-0.000306576	-0.000207041	-0.000199567	-0.000343247	-0.000321401	-0.00015551	-0.000157559	-0.000235461	-0.000257457	-0.000273421	-9.20505e-05	-0.0003319	-0.000396429	-0.000404451	-0.00029496	-0.000469797	-0.000437191	-0.000364166	-0.000346723	-0.000374709	-0.000305223	-0.000278712	-0.000398821	-0.000305996	-0.000377909	-0.000440811	-0.000562605	-0.000363152	-0.000208593	-0.000188491	-0.000343698	-0.000227328	-0.000226398	-0.000245371	-0.000268192	-3.96364e-05	-0.000105871	-7.95127e-05	-0.000157866	-0.000190544	-0.000110197	-6.95625e-05	-2.12106e-05	-1.7289e-05	7.03731e-06	-6.1042e-05	7.13945e-05
	256.44	0.000150377	0.000201326	0.000375894	0.000268695	9.47418e-05	0.000266144	0.000283911	0.000294038	0.000217775	0.000230132	0.000171311	0.000254641	0.000238511	0.000344124	0.000276448	0.000209928	0.000290355	0.000223831	0.000117809	0.000291177	0.000189261	0.000259105	0.000152083	0.000236979	0.000176062	0.000191454	0.000142414	9.54006e-05	0.000173434	0.000106345	0.000121228	7.27066e-06	9.66026e-06	-2.64466e-05	6.71813e-05	3.03548e-05	7.59075e-05	0.000102012	2.2616e-05	-2.92804e-05	8.02543e-05	-4.14079e-05	0.000112511	4.8286e-05	-3.5706e-05	7.50238e-05	1.73065e-05	8.90397e-05
	275.738	2.95874e-05	9.22806e-05	-2.35155e-05	-2.07802e-05	-0.000118387	5.38491e-05	-6.14628e-06	-5.35653e-06	3.98562e-05	-9.43153e-05	-0.000111656	-4.39808e-06	-2.68925e-05	-8.92607e-05	1.64849e-05	-5.18534e-05	1.21086e-06	-3.68494e-05	-8.79128e-05	-1.18307e-07	-4.7887e-05	-5.59637e-05	-4.04235e-05	-0.000121118	-4.99278e-05	-0.000116985	-0.0001431	-0.000102585	-9.11646e-05	-6.25362e-05	-1.11559e-05	-4.27627e-05	-8.96366e-05	-0.000153157	-3.31514e-05	-1.1038e-05	-4.58547e-05	-8.65172e-05	-9.26002e-06	-9.33117e-05	-7.77607e-05	-0.000158354	-3.1327e-05	-0.000179895	-0.000140539	-5.57164e-05	-5.64588e-05	-0.000132618
	294.955	-4.0497e-05	-3.60564e-05	-7.25314e-05	2.10104e-05	-6.43737e-05	-2.42386e-05	6.62008e-06	-0.000109414	-7.45072e-05	-0.000106985	-0.000143213	-0.000107212	-9.78593e-05	-7.635e-05	-0.000116166	-0.000269483	-0.000133316	-0.000153777	-0.000218652	-0.000246693	-0.000217727	-0.000196398	-0.000132133	-0.000170596	-0.000244094	-7.56471e-05	-0.000252451	-0.000306254	-0.000161482	-0.000133161	-0.000183257	-0.000311008	-0.000160321	-0.000203491	-0.000137414	-0.000201356	-0.000184324	-1.62644e-05	0.000136622	-5.74514e-05	2.43414e-05	8.55028e-05	4.30334e-05	6.4281e-06	8.48565e-05	8.72433e-05	1.98916e-05	0.000104027
	317.152	0.000163531	0.000111133	0.000167266	0.000122493	5.74104e-07	5.1975e-05	7.79446e-05	-3.51739e-05	0.00011181	2.65401e-05	-5.27067e-05	-6.24743e-05	-0.000139358	-8.35745e-05	-8.89769e-05	-1.68157e-05	3.29212e-05	-5.74018e-05	7.68005e-06	-0.000103486	2.79913e-05	-0.000169732	-0.00014416	-0.000167628	-0.000138924	-2.4777e-05	-0.000112926	-0.000170448	-3.77833e-06	-0.000145769	-0.000118372	-7.68275e-05	2.78796e-05	-5.91572e-05	-6.47926e-05	-7.96413e-05	-0.000114851	-7.03296e-05	-2.71696e-05	7.83613e-05	8.00243e-05	1.9304e-05	-6.12974e-05	0.000106424	0.000129007	0.000122287	0.000131448	0.000142537
	339.255	1.34544e-05	7.46816e-06	-3.70999e-05	1.64432e-05	-0.00013868	-9.07415e-05	7.9172e-05	-6.28503e-05	4.49983e-05	-5.683e-05	-3.70124e-05	-4.07157e-05	-0.00014673	-9.48252e-05	-0.000123545	-0.000135442	-0.000133876	-0.000145118	-0.000187949	-0.000118554	-0.000186142	-0.000211798	-0.000242147	-0.000104565	-0.000197558	-0.000247283	-0.000245634	-0.000213116	-0.000248696	-0.000137829	-0.000205466	-3.75087e-05	-8.24457e-05	-0.000249033	-0.00020394	-0.000137309	-0.000129346	-6.28037e-05	-0.000135649	-0.000110266	-0.000107764	-0.000167974	5.73507e-05	2.26031e-05	1.65267e-06	9.93739e-06	-6.36174e-05	-3.22437e-05
	364.785	0.000382139	0.000255169	0.000327429	0.000254494	0.000311906	0.000277679	0.000389241	0.000286105	0.000228234	0.000313379	0.000212245	0.000269054	0.000299434	0.000320093	0.000388333	0.000244942	0.000277995	0.000362629	8.06132e-05	0.000283317	0.000152975	0.000218153	0.000179554	0.000215678	0.000322116	3.92352e-05	0.000232783	0.000126315	0.000241321	0.000173756	0.00015893	0.000160116	9.93784e-05	7.95585e-05	3.38082e-05	8.14612e-05	-4.0958e-05	7.77813e-05	7.49585e-05	5.17922e-05	9.63283e-05	8.81789e-05	2.78949e-05	-4.98872e-05	-3.68858e-05	8.66213e-05	1.2602e-06	-2.55342e-05
	390.209	1.18851e-06	4.95282e-05	-0.000118788	-9.46884e-05	1.86722e-05	-0.000127655	-7.82595e-05	-5.08924e-05	-0.00013228	-0.000129746	-0.000153892	-0.000189573	-0.000186985	-0.000183194	-0.000114908	-0.000180406	-8.49369e-05	-9.85339e-05	-0.000156879	-7.84873e-05	-0.000128578	-0.000133507	-0.000234482	-0.000117264	-0.000195705	-0.000131004	-0.000195101	-0.000219493	-0.000194023	-6.24157e-05	-0.000179262	-0.000219847	-5.75501e-05	2.51782e-05	-0.000135048	-0.000103961	-0.000113786	-6.23218e-05	-0.000173363	-7.70648e-05	-3.166e-05	-0.00011795	-8.63285e-05	-2.9708e-05	-7.96215e-05	-9.66185e-05	-0.000232734	-0.00018667
	417.405	0.000508446	0.000568123	0.000486106	0.000562924	0.000467907	0.000287296	0.000417173	0.000567815	0.000493368	0.000527031	0.000356346	0.000471383	0.000402115	0.000477728	0.000481288	0.000249586	0.000354713	0.000510778	0.000513107	0.000462363	0.000536374	0.000428716	0.000360858	0.000407182	0.000332408	0.000428084	0.000332387	0.000354345	0.000330268	0.000406988	0.000288401	0.000303741	0.000335046	0.000311888	0.000202985	0.000214945	0.000309424	0.000235486	0.000293628	0.000283821	0.000289511	0.000263125	0.000317016	0.000239497	0.0003099	0.00027427	0.000154278	0.000116486
	448.816	-0.00029605	-0.000273626	-0.000359923	-0.000360107	-0.000363429	-0.000272189	-0.000282292	-0.000356452	-0.000439444	-0.00049434	-0.000408734	-0.000420148	-0.000326698	-0.000456491	-0.000509884	-0.000407663	-0.000431987	-0.000388393	-0.000515137	-0.000405721	-0.00052048	-0.000403447	-0.000393273	-0.000478571	-0.000445932	-0.000336179	-0.000498691	-0.000442791	-0.000426282	-0.000292169	-0.000327365	-0.000440167	-0.000337231	-0.000277332	-0.000310328	-0.000240023	-0.000240427	-0.000253965	-0.000141602	-0.00018312	-7.10023e-06	-5.02402e-05	-9.01917e-05	-8.69007e-05	-0.000157471	-0.000150812	-6.65632e-05	2.2385e-05
	480.096	-0.000172695	-7.04383e-05	-7.22568e-05	-0.00012476	-0.000258797	-0.000215241	-0.000239455	-0.000323466	-0.00037969	-0.000323574	-0.000248512	-0.000158887	-0.000230027	-0.000336746	-0.000234562	-0.000408743	-0.000246956	-0.000439206	-0.000324862	-0.000298019	-0.000322344	-0.000483595	-0.000404196	-0.000215865	-0.000330002	-0.000246362	-0.000351265	-0.000439216	-0.000269281	-0.000218774	-0.000270393	-0.000344162	-0.000179049	-0.000136014	-0.000119092	-8.21357e-05	-2.25462e-05	-9.62986e-05	-1.7042e-05	-2.22147e-05	5.28324e-05	-3.85432e-05	0.000121987	7.55545e-05	6.90149e-05	0.00025654	4.07035e-05	0.000165438
	516.224	0.000502742	0.000375507	0.00061211	0.000387	0.000354188	0.000337325	0.000371914	0.000512927	0.000415683	0.000344291	0.00043346	0.000346229	0.000382312	0.000497732	0.000514929	0.000486775	0.000490676	0.000480177	0.000495082	0.00050763	0.000378722	0.000466776	0.000316796	0.000445383	0.000374284	0.000366486	0.000403865	0.000338025	0.000327062	0.000411368	0.000260111	0.000322669	0.000236345	0.00024418	0.000142933	0.00013669	5.79486e-05	3.33229e-05	0.000100431	0.000146461	0.000190034	3.79776e-05	3.94719e-05	-4.19311e-05	-2.94041e-05	9.37048e-05	-4.58661e-05	-8.25525e-05
	552.203	-0.000172027	-0.000111899	-0.000199466	-0.000183009	-0.000259684	-0.000273068	-0.000213294	-0.000251965	-0.000311092	-0.000245638	-0.000467423	-0.000329625	-0.000358969	-0.000380987	-0.000433007	-0.000483185	-0.000516844	-0.000517641	-0.000552369	-0.000578487	-0.000452156	-0.000516272	-0.00061389	-0.000489503	-0.000503963	-0.000448499	-0.000518075	-0.000550629	-0.000471985	-0.000394225	-0.000432902	-0.000451625	-0.000306738	-0.000369426	-0.000264902	-0.000230422	-0.000193634	-7.07134e-05	3.2164e-05	-1.38991e-05	-9.61747e-05	2.13001e-05	7.59141e-05	1.17866e-05	0.000168497	0.000122838	0.000353111	0.00017898
	590.688	7.04213e-05	-1.14007e-05	-8.67454e-05	-3.82408e-05	-7.51646e-05	4.28944e-05	-4.12355e-06	3.36286e-05	-0.000144275	-0.000123249	-0.000171551	1.76358e-05	-0.000171268	-2.45584e-05	-5.25501e-05	-9.26263e-05	-0.000112158	-0.000195817	-0.000233271	-0.000176695	-0.000188843	-0.000172592	-5.9026e-05	-0.000162572	-8.12883e-05	-0.000168333	-0.000279624	-9.36389e-05	-0.000285619	-0.000167668	-9.06629e-05	-0.000224154	-0.000194168	-0.000274128	-0.000272876	-6.19344e-05	-0.000158489	-4.13679e-05	2.76672e-05	1.22265e-05	-9.8231e-05	-2.01138e-05	8.37985e-05	6.10038e-06	0.000117285	6.08441e-05	2.34356e-05	0.000193629
	635.139	0.000154599	8.04308e-05	0.000107432	-5.61449e-05	7.25799e-06	2.85708e-05	0.000101166	7.53325e-05	6.95966e-05	5.2427e-05	9.09145e-05	0.000101198	4.73143e-05	0.000117336	2.82687e-06	4.66623e-05	0.000125311	9.60535e-05	0.000118009	4.94496e-05	2.18897e-05	2.29885e-05	0.000100854	-9.99393e-06	-5.83511e-06	0.000199971	9.41771e-05	-7.39801e-05	-3.40472e-05	8.99607e-05	-3.16942e-05	3.74618e-05	-0.000148011	-0.000146198	-8.67764e-05	-6.86427e-05	8.41037e-05	8.02365e-06	-1.63667e-05	5.53818e-05	-2.97517e-05	-3.67673e-06	-8.4638e-06	-3.62687e-05	-5.73778e-05	-7.21141e-05	-0.000148911	-7.09577e-06
	679.405	-8.08546e-05	-0.00021559	-0.000146228	-0.000226189	-0.000195135	-0.00018999	-0.000142974	-0.000163787	-7.63453e-05	-0.000142493	-5.34441e-05	-0.000200443	-0.000258767	-0.000196772	-0.000166648	-0.0002074	-0.00019465	-0.000214704	-0.000323645	-0.000286988	-0.000287703	-0.000269598	-0.00018221	-0.000188296	-0.000158465	-0.000207952	-0.000328812	-0.000190582	-0.000181504	-0.000130218	-8.84552e-05	-0.000215501	-0.000185505	-5.73089e-05	2.81032e-05	-3.83416e-05	2.01677e-05	-7.71934e-05	-6.32104e-07	-8.87459e-05	-0.000141487	-0.000116097	2.73614e-05	-1.12933e-05	-0.000108015	1.08828e-06	-4.98659e-05	0.000107891
	730.533	0.000458746	0.000423666	0.000443669	0.000335396	0.000262654	0.000270921	0.000548388	0.00039618	0.000363778	0.00033129	0.000305132	0.000316169	0.000345493	0.000204442	0.000241186	0.000207504	0.000353037	0.000192938	0.000326108	0.000291227	0.000345212	0.000122889	0.000169158	0.000244279	0.000179076	0.000183368	0.000115032	0.000101945	0.000182435	0.000264517	0.000120837	8.14219e-05	9.04258e-05	0.000126572	0.000211456	5.07648e-05	0.000150372	0.00027191	0.000247157	0.000148961	0.000247544	0.000200623	0.000205659	9.15902e-05	0.000198147	0.000198412	8.88604e-05	0.000271713
	781.447	2.0662e-05	0.000108128	3.04714e-06	7.91348e-05	5.36523e-05	3.71301e-05	0.000134607	9.37665e-05	8.96489e-05	5.9576e-05	3.9644e-05	9.16213e-05	2.41262e-05	-4.50275e-05	4.16322e-05	-7.75842e-05	-0.000207894	6.96036e-05	-6.65346e-05	-5.37233e-05	-3.99041e-07	-0.000110737	-4.80802e-05	-1.10049e-05	-7.8432e-05	-2.2671e-05	-1.13951e-05	-0.000142289	9.50535e-06	-5.98663e-05	6.96927e-05	-0.000186779	6.14582e-05	-6.97335e-05	-0.000106327	-4.26729e-05	0.000144038	-1.38724e-05	6.2026e-05	-4.3012e-05	7.68425e-05	-1.4181e-07	0.00011645	3.47218e-05	0.000160069	0.000196142	0.000152586	0.000263473
	835.91	0.000179395	0.000146151	0.00022423	0.000166574	0.000117333	6.43596e-05	0.000199422	0.000131941	0.000198566	0.000156145	8.25354e-05	6.25847e-05	4.41359e-05	0.000194757	0.000162155	5.53442e-05	3.17901e-05	0.00021631	-2.10963e-05	8.39693e-05	8.67997e-05	8.17068e-06	0.000133685	-3.04805e-05	8.49782e-05	-6.66947e-05	-3.91951e-05	-2.04796e-05	7.99897e-06	1.34749e-05	-0.000119342	-7.01615e-05	3.21348e-06	1.49543e-05	-0.000117878	5.05308e-05	-4.32758e-05	-5.15928e-05	4.39204e-05	-6.1968e-05	4.36617e-05	1.62662e-05	4.86718e-05	2.03125e-05	8.68275e-05	0.0001626	8.73798e-05	0.000145636
	898.815	0.00059271	0.000536985	0.000528949	0.000542833	0.000506142	0.000479087	0.000518637	0.000646286	0.000530811	0.000501077	0.000581101	0.000566453	0.000618725	0.000536002	0.000496763	0.000681856	0.00057569	0.000620142	0.000492997	0.000577984	0.000687795	0.000584453	0.000617594	0.000587763	0.000596875	0.000554555	0.000592086	0.000590132	0.00056491	0.000483779	0.000480412	0.000465488	0.000569365	0.000562357	0.00055061	0.000356807	0.000341292	0.000471358	0.000350968	0.000362702	0.00029877	0.000215493	0.000227226	0.000185067	0.000187921	0.000149334	8.30051e-05	8.39989e-05
	961.458	0.000388865	0.000259212	0.000133505	0.000253997	0.000136636	7.21633e-05	0.000168469	0.000169761	0.000255135	0.000226157	0.000188096	9.76506e-05	0.000206561	0.00021844	0.000197743	0.000242024	0.000281199	0.00016312	0.00017205	0.000159706	0.000175502	0.00020819	0.000158079	0.000166628	0.000233694	0.000158109	0.000148911	0.000150047	0.000184885	3.52214e-05	6.20791e-05	0.000159728	0.000150876	0.000117109	9.78024e-05	3.70668e-05	0.000153885	0.000126855	9.69499e-05	3.68617e-05	3.97011e-05	8.99848e-05	6.79667e-05	-3.62641e-05	5.452e-05	4.98094e-05	3.84207e-05	6.45284e-05
	1033.81	-0.000220515	-0.000173982	-0.000127775	-0.000302939	-0.000311221	-0.000384835	-0.000223271	-0.000365642	-0.000295787	-0.000365682	-0.000577579	-0.00030843	-0.000471969	-0.000488572	-0.000505502	-0.000377078	-0.000430547	-0.000412551	-0.000549514	-0.000599506	-0.00040466	-0.000621263	-0.000579272	-0.000520469	-0.000523293	-0.000594428	-0.000557485	-0.000455355	-0.000527063	-0.000507551	-0.000404082	-0.00036648	-0.000365313	-0.000333966	-0.00022787	-0.000352148	-0.000244572	-0.000324908	-0.000309682	-0.00024891	-0.000142361	-8.9137e-05	-7.29523e-05	-3.73349e-06	2.15557e-05	9.08549e-05	-4.44607e-05	7.02585e-07
	1105.86	0.000771384	0.000578117	0.000643643	0.000704378	0.000554886	0.000546005	0.000521344	0.000761141	0.000643797	0.000659271	0.000650741	0.000651836	0.000573569	0.000589174	0.00073215	0.000694207	0.000779184	0.000663323	0.00074428	0.000660872	0.000829872	0.000655103	0.000704724	0.00069846	0.000596522	0.000575304	0.000568456	0.000542861	0.000629679	0.000607759	0.000475948	0.000402266	0.000416641	0.000447627	0.000430559	0.00035737	0.000321202	0.000297932	0.000266312	0.000291581	0.000301439	0.000218266	0.000188774	0.000213729	4.62464e-05	0.000173382	4.84663e-05	0.000140543
	1189.08	0.000160161	7.92015e-05	3.60956e-05	0.000109017	4.47897e-05	5.46469e-05	0.000100996	0.00014685	0.000154983	9.17524e-05	3.04502e-05	5.66656e-05	0.000164486	0.000122889	1.70397e-05	7.9201e-05	-4.91436e-05	0.000154801	3.52503e-05	-3.83065e-06	7.75477e-05	5.64468e-05	2.73172e-05	5.11711e-05	2.53098e-05	6.30079e-05	-2.01628e-05	-6.06791e-05	-7.15239e-05	-1.56063e-05	7.41e-05	-6.56964e-05	-8.31762e-05	5.79302e-05	-2.15003e-05	-3.14976e-05	6.6481e-05	-6.42918e-05	-2.06987e-05	-0.000115995	-2.87188e-05	-6.73944e-05	-6.78641e-05	-0.000117115	-9.71749e-06	-2.11316e-05	-3.54972e-05	-8.61834e-05
	1271.95	0.000155205	5.7568e-05	3.10036e-05	-4.5119e-05	9.37688e-08	1.41456e-05	3.89203e-05	8.62385e-05	7.47486e-05	8.8765e-05	-3.60885e-05	-2.874e-05	5.65081e-05	6.72641e-05	6.18755e-06	-4.08558e-05	-1.24975e-05	-4.01058e-05	-2.96739e-05	-7.18914e-05	-1.29561e-05	-6.13499e-05	-6.95514e-05	-2.70006e-05	-0.000123634	-5.68765e-05	-5.52881e-05	-9.7378e-05	-9.0071e-05	-0.000139729	-0.000112097	-0.000108611	-1.33164e-05	-0.000130522	-8.39062e-05	-0.000162997	-4.33839e-05	-0.000169556	-0.000157681	-0.000226812	-1.04886e-05	-0.000104082	-0.000131592	-9.92829e-05	-0.000136089	0.000145256	-9.31508e-05	-0.000122147
	1360.6	-1.9761e-05	-4.90547e-06	-4.53239e-05	-5.07971e-05	1.31682e-05	-5.77753e-05	-5.57064e-05	-0.000116302	-4.48197e-06	-0.000164333	-0.00014906	-6.69075e-06	2.95589e-05	6.59431e-05	7.05107e-05	7.13403e-05	-0.000114296	-0.000127116	-5.16419e-05	2.32525e-05	-0.000102316	-5.18485e-05	-1.64404e-05	-1.87423e-07	-0.000119004	-0.000223018	-0.000106387	-0.000143669	-9.71712e-06	4.57897e-06	-0.000102447	-2.53375e-05	-1.817e-05	-5.331e-05	-0.000140797	2.57842e-06	1.10791e-06	-9.67953e-05	6.08567e-05	-3.02866e-05	8.42333e-06	-2.53324e-05	2.6488e-05	-1.24521e-05	5.11817e-05	0.000166437	-9.78874e-05	-1.26828e-05
	1462.99	4.80481e-06	-7.28695e-06	9.73559e-05	-1.93284e-05	2.90549e-06	-2.19556e-05	-5.48842e-05	-0.000174357	6.639e-06	-5.35079e-05	8.4016e-06	-3.87539e-05	5.90039e-05	-0.000127685	-5.11185e-05	-4.1144e-05	-0.000149409	-0.000107426	-0.00021434	-0.000177475	-0.000241401	-0.00017055	-0.000110383	-0.000152538	-0.000123626	-0.000213206	-0.000183254	-0.000189238	-0.000155555	-9.0736e-05	-0.000126555	-0.000144288	-9.02895e-05	-0.000177712	-8.40649e-05	2.98875e-05	1.63715e-05	3.69116e-05	-4.55021e-05	-3.43328e-05	-9.39955e-05	-6.89925e-05	-4.95102e-05	1.15617e-05	-2.18483e-05	0.00018935	-1.20868e-05	3.92779e-06
	1564.96	0.000607916	0.000584962	0.000529914	0.000498313	0.000564152	0.000521998	0.000528207	0.00051832	0.000474039	0.000584065	0.000389241	0.000581336	0.000323314	0.000467863	0.00045099	0.000384597	0.000537857	0.000381602	0.000331632	0.000395935	0.000570065	0.000319716	0.000323558	0.000267717	0.000270457	0.000398183	0.000327749	0.000322981	0.000283828	0.000307901	0.000314239	0.000337391	0.000273055	0.000290902	0.000284644	0.000265949	0.000332308	0.000255653	0.000364523	0.000306237	0.000206586	0.000171456	0.000332086	0.000270272	0.000209916	0.000197774	0.000110404	0.000179415
	1682.72	0.000418403	0.000395928	0.000420725	0.000407574	0.000329839	0.000295779	0.000410309	0.000401466	0.000293223	0.000287411	0.000350549	0.000400549	0.000326237	0.000233455	0.00020749	0.000346223	0.000240813	0.000254022	0.000249443	0.00021508	0.000192789	0.000177668	0.000228163	0.000202361	0.000224845	0.000160798	0.000148803	8.62642e-05	0.000291376	0.000197815	0.000304398	7.26453e-05	0.000220454	0.000289154	0.000254734	0.00018663	0.000169201	0.000299091	0.000290902	0.000268321	0.00031266	0.000250364	0.000223807	0.000179516	0.000253738	0.000178289	0.000154254	0.000330601
	1800	-0.000382515	-0.000333434	-0.000253508	-0.000310743	-0.000414327	-0.000563879	-0.000415669	-0.000360093	-0.000392697	-0.000381702	-0.000452113	-0.000459128	-0.000538843	-0.00056332	-0.000507071	-0.000545493	-0.000538666	-0.000512729	-0.000523353	-0.000569771	-0.00059233	-0.000653744	-0.000535052	-0.000642529	-0.000602039	-0.000544139	-0.000507123	-0.00060224	-0.000535024	-0.000569095	-0.00053468	-0.000434399	-0.000342898	-0.000426115	-0.00052009	-0.000379652	-0.000292916	-0.000265292	-0.000351164	-0.000339014	-0.000234958	-0.000281922	-0.000135365	-0.000140084	-0.000142289	-6.72147e-05	-9.85914e-05	-6.86841e-05
[truncated: 1,283 more columns]

## Sheet: Fig. 3C
	time / ms
wavelength / nm	0	330	340	350	360	370	380	390	400	410	420	430	440	450	460	470	480	490	500	510	520	530	540	550	560	570	580	590	600	610	620	630	640	650	660	670	680	690	700
	0.000448	0.00487	-0.00861	0.00551	-0.00461	-0.0129	-0.01345	-0.01008	-0.01202	-0.01018	-0.01412	-0.01761	-0.01286	-0.01812	-0.02425	-0.02971	-0.04097	-0.04993	-0.05562	-0.06361	-0.06476	-0.08161	-0.07672	0.00334	-0.02273	0.00823	0.03309	0.03994	0.04337	0.04004	0.03172	0.02713	0.01917	0.01338	0.00145	-0.00080504	0.00353	0.00339	-0.00298
	0.000504	-0.00654	-0.00303	-0.00597	-0.00468	-0.0076	-0.01556	-0.01061	-0.0114	-0.01551	-0.01095	-0.01557	-0.01776	-0.02159	-0.02453	-0.0311	-0.04053	-0.04804	-0.05639	-0.05804	-0.06173	-0.07116	-0.06576	0.00334	-0.01756	0.0147	0.03625	0.04023	0.04263	0.04133	0.03222	0.02847	0.02209	0.01279	0.00485	0.00167	-0.0007075	-0.00112	-0.00258
	0.00056	0.00326	-0.00489	-0.00019634	-0.0025	-0.00474	-0.01003	-0.00968	-0.00823	-0.01389	-0.01461	-0.01214	-0.01762	-0.02002	-0.02496	-0.03198	-0.03639	-0.04571	-0.0581	-0.05774	-0.06118	-0.0633	-0.06012	0.00334	-0.01065	0.01601	0.03976	0.04414	0.04629	0.04219	0.03216	0.03132	0.0239	0.01802	0.00967	0.00632	0.00347	-3.8198e-05	-0.00085101
	0.000616	0.01444	-0.00489	0.0051	-0.00203	-0.00589	-0.01079	-0.00942	-0.00576	-0.00712	-0.01215	-0.01131	-0.01811	-0.02214	-0.02474	-0.0268	-0.03369	-0.04887	-0.05268	-0.05966	-0.05587	-0.06404	-0.05658	-0.13018	-0.0035	0.02032	0.04298	0.04773	0.05119	0.04664	0.03671	0.02827	0.02467	0.01678	0.01554	0.00922	0.0026	0.00104	0.0045
	0.000672	0.0152	-0.00056462	-0.00597	-0.00468	-0.00555	-0.00782	-0.00955	-0.00324	-0.0099	-0.01067	-0.01403	-0.01453	-0.02056	-0.02432	-0.0292	-0.03757	-0.04556	-0.05647	-0.05797	-0.0594	-0.05746	-0.04751	-0.07951	-0.00051282	0.02406	0.04207	0.04722	0.05034	0.04579	0.03435	0.02897	0.02499	0.01331	0.01229	0.00876	0.00139	0.00138	-0.00058435
	0.000728	-0.00243	0.0037	0.00307	-0.0019	-0.00788	-0.00701	-0.01347	-0.00658	-0.00636	-0.01187	-0.01712	-0.01656	-0.02091	-0.02205	-0.02833	-0.03537	-0.04609	-0.05399	-0.05935	-0.05832	-0.0571	-0.04868	-0.05192	-0.002	0.02714	0.04127	0.04983	0.05173	0.04961	0.03385	0.03415	0.02512	0.00955	0.01065	0.00361	0.00239	0.00192	0.00364
	0.000784	-0.00325	-0.00675	-0.00143	-0.00162	-0.00856	-0.00851	-0.00922	-0.00494	-0.00941	-0.00934	-0.01705	-0.02045	-0.01839	-0.02219	-0.02884	-0.03639	-0.04684	-0.05438	-0.05643	-0.05679	-0.05724	-0.04898	-0.02821	0.00029896	0.02973	0.04105	0.0496	0.05227	0.04846	0.03677	0.03327	0.02653	0.01153	0.01209	0.00321	0.0026	0.00419	0.002
	0.00084	0.01441	0.00915	0.0002137	0.00101	-0.00379	-0.00644	-0.00731	-0.00967	-0.00934	-0.0118	-0.01417	-0.01453	-0.01744	-0.02503	-0.02413	-0.03449	-0.04699	-0.05399	-0.05186	-0.05725	-0.05775	-0.04972	-0.02284	0.0008382	0.03105	0.04458	0.05197	0.05083	0.04573	0.03943	0.03471	0.02222	0.01311	0.01444	0.00447	0.00494	0.0046	-0.00045216
	0.000896	-0.0016	0.00311	-0.00019364	-0.00311	-0.00774	-0.00763	-0.00949	-0.00713	-0.00879	-0.01518	-0.01599	-0.01223	-0.01468	-0.02474	-0.02753	-0.03573	-0.04227	-0.05268	-0.05285	-0.0594	-0.05746	-0.04392	-0.01952	-0.00241	0.02638	0.04277	0.05174	0.0543	0.04494	0.03876	0.03106	0.02345	0.01325	0.0102	0.0046	0.00621	0.00513	0.00067378
	0.000952	-0.00489	-0.00241	-0.00102	-0.00502	-0.00959	-0.01155	-0.00731	-0.01078	-0.00865	-0.01342	-0.01431	-0.01327	-0.01683	-0.02695	-0.02608	-0.03824	-0.04399	-0.05748	-0.05827	-0.05863	-0.06066	-0.04655	-0.01748	-0.0061	0.02823	0.04019	0.05135	0.05077	0.04336	0.03733	0.02967	0.02073	0.0162	0.00862	0.00593	0.00661	0.00306	0.00239
	0.00101	-0.00326	0.00189	-0.00224	-0.00427	-0.00822	-0.00946	-0.01068	-0.00871	-0.01004	-0.01603	-0.0148	-0.01188	-0.02111	-0.02099	-0.02464	-0.03772	-0.04534	-0.06036	-0.06128	-0.05533	-0.0576	-0.05001	-0.01225	-0.00112	0.02551	0.04132	0.0536	0.05579	0.04622	0.03758	0.02878	0.01982	0.01567	0.01261	0.00114	0.00481	9.6467e-05	0.00040941
	0.00106	-0.00243	0.01213	-0.00019499	-0.00447	-0.00788	-0.00538	-0.01088	-0.00638	-0.01186	-0.01412	-0.01027	-0.01292	-0.01825	-0.01959	-0.02978	-0.03412	-0.04123	-0.05384	-0.06082	-0.05602	-0.05421	-0.05366	-0.01246	-0.00541	0.02476	0.04175	0.05309	0.05703	0.04488	0.04048	0.03144	0.0193	0.02159	0.0073	0.00234	0.00767	0.00379	0.00067465
	0.00112	0.01205	0.00065844	0.00104	-0.00604	-0.0074	-0.00394	-0.00653	-0.00631	-0.01228	-0.00795	-0.01131	-0.01133	-0.01704	-0.02226	-0.02833	-0.0372	-0.04444	-0.05215	-0.05881	-0.05579	-0.05363	-0.05127	-0.01128	-0.00146	0.02511	0.04202	0.05101	0.05298	0.04372	0.03851	0.0322	0.01871	0.01945	0.00717	-0.00127	0.0078	0.00446	0.0022
	0.00118	-0.00489	0.00309	-0.00143	-0.00666	-0.00987	-0.00751	-0.01008	-0.00885	-0.01228	-0.01081	-0.01165	-0.01251	-0.01758	-0.01979	-0.02811	-0.03772	-0.04481	-0.04863	-0.05781	-0.05856	-0.05514	-0.0478	-0.00859	-0.00357	0.02702	0.0441	0.04932	0.05215	0.045	0.03677	0.03283	0.0217	0.01971	0.00882	0.00134	0.00165	0.00145	0.0016
	0.00123	0.00246	0.00066045	-0.0068	-0.0042	-0.00637	-0.00776	-0.01134	-0.00871	-0.01284	-0.01292	-0.00909	-0.0139	-0.01764	-0.02531	-0.02978	-0.03588	-0.04384	-0.04771	-0.05873	-0.05594	-0.0563	-0.04979	-0.00963	-0.00343	0.02632	0.04538	0.04841	0.05263	0.04372	0.03522	0.03226	0.02209	0.02114	0.0069	0.00606	0.00266	0.00433	-0.00165
	0.00129	0.01363	5.5415e-05	-0.00639	-0.00447	-0.00528	-0.00833	-0.01088	-0.00747	-0.01039	-0.01667	-0.01242	-0.01593	-0.02029	-0.02581	-0.0292	-0.03868	-0.04616	-0.04847	-0.05088	-0.05948	-0.05616	-0.04377	-0.01288	-0.00316	0.02441	0.04309	0.04568	0.05071	0.04573	0.0364	0.03402	0.02306	0.01561	0.00591	0.00804	0.00334	0.00426	-0.00158
	0.00134	0.01834	-0.00179	-0.00019364	-0.00488	-0.00877	-0.0065	-0.00778	-0.01064	-0.01081	-0.0161	-0.01131	-0.01544	-0.01825	-0.02375	-0.02055	-0.03698	-0.04436	-0.04893	-0.05133	-0.0561	-0.05579	-0.0464	-0.01232	-0.00139	0.02202	0.04639	0.04875	0.05215	0.04689	0.03428	0.03214	0.02448	0.01417	0.00697	0.00698	0.00152	0.00212	0.00153
	0.0014	0.00967	0.00431	0.00185	-0.00325	-0.00596	-0.00782	-0.00718	-0.01181	-0.01032	-0.01596	-0.01082	-0.01607	-0.01914	-0.0229	-0.02298	-0.03427	-0.0416	-0.05069	-0.04855	-0.05709	-0.06154	-0.04699	-0.01135	-0.00017462	0.0192	0.04479	0.04671	0.05131	0.04755	0.03516	0.03087	0.02021	0.01232	0.00611	0.00896	0.00186	0.00299	0.00476
	0.00146	0.00164	0.00249	-0.00266	-0.00577	-0.0042	-0.00877	-0.00738	-0.00597	-0.01284	-0.01306	-0.01557	-0.01635	-0.01656	-0.01994	-0.02651	-0.03471	-0.04436	-0.04627	-0.05126	-0.0601	-0.05891	-0.05009	-0.01545	0.00151	0.02026	0.044	0.04568	0.04908	0.04664	0.03826	0.03207	0.02086	0.01626	0.00558	0.0081	0.00239	0.00659	-0.0001864
	0.00151	0.01126	0.00613	0.00793	-0.00386	-0.00358	-0.00738	-0.01194	-0.00891	-0.00914	-0.01257	-0.01438	-0.01713	-0.0169	-0.02283	-0.02456	-0.0342	-0.04227	-0.0487	-0.05013	-0.06149	-0.05522	-0.05373	-0.01741	-0.0018	0.02108	0.04527	0.04699	0.05113	0.04409	0.03435	0.02986	0.01884	0.01945	0.00717	0.00427	0.00621	0.00706	0.00377
	0.00157	0.00164	0.01273	0.01193	-0.0057	-0.00298	-0.00494	-0.01147	-0.00981	-0.00886	-0.01137	-0.0134	-0.01776	-0.01347	-0.02496	-0.02717	-0.03274	-0.04242	-0.04985	-0.05361	-0.05648	-0.05702	-0.05478	-0.01643	-0.00119	0.02248	0.04325	0.04739	0.05179	0.04384	0.03403	0.03125	0.01747	0.01646	0.00888	0.004	0.00313	0.00326	0.0043
	0.00162	0.01046	0.00613	0.00631	-0.00475	-0.00088127	-0.00984	-0.012	-0.00556	-0.01018	-0.0118	-0.01459	-0.01237	-0.01907	-0.02226	-0.03103	-0.03339	-0.04146	-0.04408	-0.05429	-0.05487	-0.05695	-0.05113	-0.01608	0.00029918	0.02055	0.04586	0.0479	0.05191	0.0417	0.03366	0.03346	0.02151	0.01854	0.00624	0.00267	0.00554	0.00104	0.00312
	0.00168	0.01441	0.00553	0.00144	-0.00893	-0.00257	-0.00738	-0.00949	-0.00576	-0.00719	-0.01264	-0.01214	-0.01579	-0.01778	-0.02212	-0.02594	-0.0331	-0.03953	-0.04325	-0.0562	-0.05054	-0.05877	-0.05628	-0.0151	0.00292	0.01843	0.04078	0.04597	0.05322	0.04622	0.03565	0.03182	0.0191	0.01672	0.00756	0.00327	0.00333	-0.0016	-0.00031959
	0.00174	0.01285	0.01154	0.00389	-0.00591	-0.00291	-0.00388	-0.00613	-0.00604	-0.00595	-0.01575	-0.01221	-0.01418	-0.01927	-0.02071	-0.02536	-0.03121	-0.04071	-0.04794	-0.05407	-0.05175	-0.05378	-0.05673	-0.01336	0.00272	0.02313	0.04239	0.0479	0.05507	0.04683	0.03503	0.03446	0.02377	0.01639	0.00704	0.00493	0.00179	0.00212	-0.00265
	0.00179	0.00487	0.01154	0.01233	-0.00040848	-0.00379	-0.00832	-0.00797	-0.00981	-0.01116	-0.01589	-0.01027	-0.01327	-0.02131	-0.02269	-0.0284	-0.0268	-0.04639	-0.04574	-0.05651	-0.0516	-0.05623	-0.05269	-0.01489	-0.00112	0.02765	0.0362	0.04824	0.05298	0.04482	0.03746	0.03484	0.02383	0.01789	0.00835	0.00579	0.00226	0.00346	-0.00045282
	0.00185	0.00164	0.00794	-0.00019364	0.00141	-0.00699	-0.00757	-0.00659	-0.00795	-0.01074	-0.01152	-0.00881	-0.01369	-0.01893	-0.0172	-0.02833	-0.03107	-0.04332	-0.04514	-0.05293	-0.0551	-0.06147	-0.05024	-0.01727	-0.00576	0.02528	0.03701	0.04648	0.0504	0.04391	0.0377	0.03308	0.0219	0.01783	0.01463	0.00744	0.0038	-0.00119	0.00147
	0.0019	-0.00489	0.00432	0.00103	-0.00366	-0.00877	-0.00594	-0.00837	-0.00933	-0.00796	-0.01088	-0.00764	-0.00471	-0.01873	-0.01966	-0.02913	-0.03581	-0.04205	-0.04741	-0.05704	-0.04775	-0.06227	-0.05224	-0.01825	-0.00534	0.02348	0.03739	0.05005	0.05004	0.0447	0.03534	0.03176	0.02053	0.0139	0.00697	0.00843	0.00447	0.00225	-0.00025277
	0.00196	-0.00243	-0.00241	0.00226	-0.00264	-0.00467	-0.00165	-0.01015	-0.00843	-0.00354	-0.0092	-0.00853	-0.008	-0.0222	-0.0205	-0.03257	-0.03772	-0.04071	-0.04749	-0.05804	-0.0485	-0.06389	-0.05083	-0.01832	-0.00214	0.02511	0.0369	0.04739	0.05376	0.04828	0.03572	0.0303	0.02105	0.016	0.00967	0.00804	0.00307	0.00158	-0.00038598
	0.00202	0.00081587	0.00432	-0.00142	-0.0042	-0.00624	-0.00363	-0.00758	-0.01002	-0.01109	-0.00899	-0.00923	-0.00952	-0.01683	-0.02467	-0.0322	-0.03507	-0.04556	-0.04893	-0.04637	-0.05518	-0.06066	-0.05343	-0.02427	-0.0016	0.02354	0.03836	0.04722	0.04763	0.04761	0.03659	0.03207	0.02073	0.01554	0.00941	0.00599	0.00501	-0.0009858	-0.00078433
	0.00207	0.00966	0.01864	0.0002137	-0.00482	-0.0046	-0.00432	-0.01008	-0.00891	-0.01081	-0.01039	-0.01389	-0.00994	-0.01852	-0.0229	-0.03073	-0.03581	-0.04257	-0.04506	-0.05202	-0.05236	-0.06066	-0.04854	-0.01839	0.00185	0.02272	0.03809	0.04665	0.05016	0.04888	0.03727	0.03302	0.01662	0.01377	0.00684	0.00394	0.00467	-0.00071437	0.00067444
	0.00213	0.00164	0.01806	-0.00473	-0.0092	-0.00576	-0.00488	-0.012	-0.01029	-0.00983	-0.01067	-0.01256	-0.01216	-0.01488	-0.02177	-0.03161	-0.03529	-0.04019	-0.04506	-0.0496	-0.05107	-0.06183	-0.04765	-0.02185	-0.0016	0.02295	0.03647	0.04745	0.04956	0.0464	0.0377	0.03176	0.01773	0.01646	0.00947	0.0054	0.00567	-0.00064671	0.00391
	0.00218	0.00808	0.00854	-0.0039	-0.00516	-0.00569	-0.00921	-0.01008	-0.01258	-0.00733	-0.01144	-0.01221	-0.0139	-0.0165	-0.02134	-0.02884	-0.03434	-0.04138	-0.04787	-0.0499	-0.0564	-0.05928	-0.05269	-0.02249	-0.00432	0.02295	0.04009	0.04625	0.05095	0.04207	0.03863	0.02967	0.01858	0.01763	0.00836	0.00526	0.00567	0.00326	0.00469
	0.00224	0.00486	0.00311	0.00021775	-0.00346	-0.00849	-0.0032	-0.01127	-0.01043	-0.00478	-0.01596	-0.01382	-0.01195	-0.01427	-0.02226	-0.0237	-0.03632	-0.04549	-0.04665	-0.05013	-0.0564	-0.05731	-0.05179	-0.0203	-0.00582	0.02487	0.04121	0.04511	0.04896	0.04446	0.03472	0.02986	0.02222	0.01554	0.00822	0.00493	0.00634	0.00192	-0.00091771
	0.0023	0.01048	0.00432	0.00307	-0.00244	-0.00508	-0.00619	-0.00791	-0.00569	-0.00457	-0.01088	-0.01459	-0.01376	-0.00919	-0.02368	-0.02796	-0.03303	-0.04212	-0.04657	-0.04945	-0.05933	-0.05775	-0.04684	-0.02363	-0.00296	0.02516	0.04057	0.04454	0.04914	0.04555	0.03422	0.02559	0.02131	0.0158	0.00479	0.00546	0.00226	0.00185	0.00259
	0.00235	0.01205	0.00552	0.00753	-0.00305	-0.00487	-0.00575	-0.00949	-0.00809	-0.00692	-0.01095	-0.01431	-0.01146	-0.01099	-0.02247	-0.03176	-0.02983	-0.04049	-0.04863	-0.05111	-0.05648	-0.05435	-0.04465	-0.02235	-0.0003104	0.02237	0.03663	0.04368	0.04793	0.04519	0.03653	0.02738	0.02254	0.01193	0.00591	0.01099	-0.00145	0.00393	0.00101
	0.00241	0.02223	0.0157	-0.00224	-0.004	-0.0074	-0.00394	-0.0128	-0.01091	-0.00754	-0.0125	-0.0186	-0.0123	-0.01313	-0.01588	-0.03051	-0.03215	-0.04086	-0.04665	-0.04645	-0.05388	-0.05522	-0.04421	-0.021	-0.00282	0.02313	0.04186	0.04173	0.04714	0.04604	0.03671	0.02738	0.02144	0.01841	0.00882	0.01086	-3.0805e-05	-0.00024138	0.00391
	0.00246	0.01755	0.0157	-0.00307	-0.00516	-0.0089	-0.00394	-0.00903	-0.01036	-0.00547	-0.0125	-0.01424	-0.01404	-0.01186	-0.01504	-0.02986	-0.03143	-0.04094	-0.04749	-0.05043	-0.04715	-0.05184	-0.04751	-0.0232	-0.00582	0.02359	0.03955	0.04253	0.0489	0.04894	0.03385	0.0284	0.01845	0.01594	0.00737	0.01138	0.00050913	-0.00112	0.0016
	0.00252	0.00245	0.01511	0.00793	-0.00345	-0.00712	-0.00632	-0.00758	-0.00494	-0.00858	-0.01596	-0.01061	-0.01286	-0.01139	-0.01867	-0.02906	-0.03383	-0.04227	-0.04423	-0.04998	-0.05069	-0.0571	-0.04414	-0.02398	-0.00228	0.02208	0.04105	0.04213	0.04884	0.04749	0.03715	0.02745	0.0159	0.01272	0.00657	0.0085	0.00179	0.00393	0.00437
	0.00258	0.00083727	0.00614	-0.00059731	-0.00941	-0.00603	-0.00164	-0.0083	-0.00699	-0.0056	-0.01377	-0.01165	-0.01188	-0.01582	-0.0198	-0.03125	-0.03361	-0.0416	-0.05115	-0.05171	-0.05213	-0.05248	-0.04596	-0.02242	-0.00343	0.02137	0.03895	0.04431	0.05022	0.04743	0.03484	0.02687	0.01962	0.01443	0.00571	0.00507	0.00145	0.00473	0.00594
	0.00263	0.00246	-0.01238	0.00551	-0.0081	-0.0061	-0.00369	-0.00982	-0.00563	-0.00388	-0.01222	-0.01291	-0.01098	-0.01622	-0.02127	-0.03015	-0.03135	-0.0382	-0.04779	-0.05567	-0.05702	-0.05928	-0.04487	-0.02206	-0.00255	0.02505	0.03869	0.04631	0.04853	0.04543	0.03565	0.02495	0.0239	0.01397	0.00895	0.00579	0.00554	0.00553	0.00134
	0.00269	1.5677e-05	-0.01239	-0.00019094	-0.00611	-0.00658	-0.00177	-0.00751	-0.00775	-0.00588	-0.01152	-0.01117	-0.0132	-0.01649	-0.01951	-0.03389	-0.03281	-0.04086	-0.04348	-0.05285	-0.05579	-0.05551	-0.05105	-0.02427	0.00050234	0.02359	0.03798	0.04443	0.05077	0.04348	0.03603	0.03169	0.01982	0.01331	0.00862	0.00434	0.00233	-0.00193	0.00206
	0.00274	0.00807	0.0025	-0.00515	-0.00176	-0.00787	-0.00407	-0.00391	-0.00761	-0.00478	-0.01004	-0.01529	-0.01572	-0.01233	-0.02375	-0.03059	-0.035	-0.0419	-0.04212	-0.05468	-0.05694	-0.05414	-0.04905	-0.0237	-0.00166	0.02318	0.03831	0.04551	0.05095	0.04616	0.03385	0.03132	0.02228	0.01456	0.01196	0.00374	0.00172	0.00218	-0.00291
	0.0028	-0.00079674	-0.00241	-0.00184	-0.00482	-0.00829	8.7487e-05	-0.006	-0.00563	-0.00747	-0.0125	-0.01221	-0.0146	-0.01246	-0.0234	-0.02818	-0.03617	-0.03636	-0.03951	-0.05399	-0.05549	-0.05558	-0.04699	-0.02871	-0.00241	0.02423	0.0382	0.04574	0.05107	0.04743	0.03416	0.03415	0.0264	0.01672	0.00901	0.00652	0.00206	0.00466	0.00173
	0.00286	0.01755	0.00188	0.00551	-0.00244	-0.01	-0.00676	-0.00352	-0.00488	-0.00492	-0.01497	-0.01228	-0.01029	-0.01535	-0.02824	-0.02421	-0.03048	-0.0382	-0.0425	-0.04922	-0.05679	-0.05833	-0.04942	-0.02491	-0.00221	0.02049	0.0403	0.04483	0.04914	0.04579	0.0364	0.03352	0.02711	0.01495	0.01052	0.005	0.00461	0.00433	0.00147
	0.00291	0.01677	0.00734	0.00144	-0.00454	-0.00925	-0.00807	-0.00738	-0.00488	-0.00464	-0.01624	-0.0155	-0.01126	-0.01569	-0.02653	-0.02572	-0.03317	-0.04399	-0.04018	-0.04967	-0.05594	-0.05471	-0.04861	-0.02828	-0.002	0.02389	0.03928	0.04328	0.04739	0.04567	0.03497	0.02948	0.02698	0.0112	0.00868	0.00823	0.00367	0.00043383	0.00312
	0.00297	0.01756	0.01392	-0.01479	-0.00584	-0.00671	-0.00707	-0.00339	-0.00823	-0.00623	-0.0149	-0.01361	-0.00863	-0.01508	-0.02008	-0.02392	-0.03012	-0.04399	-0.04718	-0.05255	-0.05725	-0.05471	-0.04655	-0.02972	-0.00268	0.02184	0.03955	0.04443	0.04635	0.04531	0.03621	0.02853	0.02177	0.01495	0.01013	0.0104	0.00501	0.00138	0.0079
	0.00302	0.01206	0.0031	-0.00931	-0.00687	-0.00494	-0.00463	-0.00092476	-0.00995	-0.00754	-0.01539	-0.01082	-0.01362	-0.0169	-0.0229	-0.02666	-0.03303	-0.04175	-0.04733	-0.05331	-0.05579	-0.05906	-0.04927	-0.02562	-0.00268	0.01985	0.04159	0.04523	0.05016	0.049	0.03677	0.02815	0.0193	0.01364	0.00921	0.00559	0.00125	0.00198	0.00463
	0.00308	0.01283	-0.0018	-0.00266	-0.00149	-0.00325	-0.00575	-0.00281	-0.00733	-0.00712	-0.01546	-0.0127	-0.00684	-0.014	-0.02219	-0.02884	-0.03179	-0.04198	-0.05161	-0.05262	-0.05617	-0.0545	-0.04935	-0.02505	-0.00275	0.02313	0.03944	0.04334	0.04654	0.04579	0.03808	0.02815	0.01891	0.0116	0.00993	0.00705	0.00071101	0.00406	0.00312
	0.00314	0.01047	0.00614	-0.0068	-0.00278	-0.0025	-0.00858	-0.00758	-0.00686	-0.00907	-0.01257	-0.01431	-0.01313	-0.01528	-0.01699	-0.02644	-0.03179	-0.03754	-0.04468	-0.05194	-0.05964	-0.05731	-0.04239	-0.02512	-0.00268	0.02482	0.03739	0.0438	0.04343	0.04531	0.03341	0.03018	0.02241	0.01436	0.00882	0.005	0.004	0.00299	0.00496
	0.00319	0.00568	0.01629	-0.00142	-0.00625	-0.00481	-0.00795	-0.0083	-0.00556	-0.0065	-0.00906	-0.01438	-0.01139	-0.01474	-0.0179	-0.02601	-0.02911	-0.03169	-0.04635	-0.05217	-0.05902	-0.05775	-0.04552	-0.02641	0.00104	0.02406	0.03484	0.04311	0.04708	0.04646	0.03435	0.02757	0.02377	0.0141	0.01183	0.00632	0.0034	0.0046	0.00351
	0.00325	-0.00243	0.00432	-0.01435	-0.00659	-0.00692	-0.00745	-0.0085	-0.00542	-0.00962	-0.01067	-0.01466	-0.01119	-0.01582	-0.01825	-0.02688	-0.0342	-0.03673	-0.04612	-0.0466	-0.05039	-0.05666	-0.04435	-0.02777	-0.00548	0.02237	0.03446	0.04465	0.04373	0.04616	0.03485	0.03024	0.0217	0.01252	0.01242	0.0048	0.00441	0.00493	0.00561
	0.0033	0.00244	0.00249	0.0051	-0.00169	-0.0063	-0.00588	-0.01002	-0.00345	-0.0099	-0.01215	-0.01466	-0.01174	-0.0167	-0.01972	-0.02898	-0.03537	-0.03746	-0.0462	-0.04712	-0.04994	-0.05601	-0.04516	-0.0316	-0.00439	0.02096	0.03641	0.0454	0.04404	0.04293	0.03109	0.02713	0.01806	0.01331	0.01469	0.00347	0.00634	0.00272	0.00060863
	0.00336	-0.00406	0.01571	0.0051	-0.00339	-0.00447	-0.00795	-0.01088	-0.00535	-0.01046	-0.00621	-0.01571	-0.01474	-0.01724	-0.01888	-0.02782	-0.03647	-0.03482	-0.0465	-0.04907	-0.05251	-0.05241	-0.04802	-0.03545	-0.00221	0.02429	0.03815	0.04448	0.04508	0.04146	0.03341	0.03125	0.01904	0.01397	0.01006	0.00473	0.00354	0.00138	0.00226
	0.00342	0.00407	0.01512	0.00347	-0.00625	-0.00836	-0.00851	-0.0116	-0.00576	-0.00914	-0.00906	-0.01691	-0.01244	-0.01555	-0.01678	-0.02586	-0.03456	-0.03783	-0.04977	-0.05186	-0.05549	-0.05551	-0.05053	-0.03604	0.00070295	0.02516	0.03777	0.04403	0.0501	0.03893	0.03134	0.03075	0.01969	0.0114	0.00993	-0.0002669	0.00050868	0.00433	0.00093995
	0.00347	-0.00572	0.00553	-0.00142	-0.00516	-0.00392	-0.00532	-0.01147	-0.01126	-0.01144	-0.0099	-0.01747	-0.01119	-0.01528	-0.02043	-0.02392	-0.0361	-0.03849	-0.04863	-0.05262	-0.05304	-0.05313	-0.04699	-0.03545	-0.00268	0.02225	0.03516	0.04219	0.04654	0.03967	0.03385	0.03188	0.02066	0.01186	0.0119	0.00526	0.00427	0.00686	0.00101
	0.00353	-0.00243	0.00552	-0.00473	-0.00536	-0.00325	-0.00507	-0.00672	-0.00775	-0.01256	-0.0092	-0.01138	-0.01369	-0.01751	-0.02134	-0.0242	-0.0315	-0.04175	-0.04453	-0.05164	-0.05426	-0.05291	-0.05031	-0.03385	-0.00343	0.02085	0.03685	0.04563	0.04726	0.04446	0.0336	0.02942	0.02066	0.01456	0.0098	0.00823	0.00454	0.00439	0.00054303
	0.00358	0.01598	0.0025	-0.00639	-0.00536	-0.00746	-0.00613	-0.00889	-0.00747	-0.01207	-0.00878	-0.01186	-0.01258	-0.01907	-0.02219	-0.02485	-0.03347	-0.03548	-0.0468	-0.05058	-0.05198	-0.05471	-0.04913	-0.03073	-0.00133	0.01961	0.03587	0.04722	0.04489	0.04378	0.03541	0.02732	0.02183	0.01718	0.00809	0.00639	0.00152	0.00553	0.00080645
	0.00364	0.00487	5.1376e-05	-0.00473	-0.00318	-0.00535	-0.00519	-0.00909	-0.00672	-0.00492	-0.01025	-0.01326	-0.00952	-0.01873	-0.02064	-0.02833	-0.03354	-0.03467	-0.04506	-0.05751	-0.05274	-0.05356	-0.04928	-0.02928	-0.00555	0.01725	0.03976	0.04756	0.0466	0.03819	0.0346	0.03144	0.01982	0.01528	0.01534	0.00161	-0.00186	0.00333	-0.00291
	0.0037	-0.00079674	-0.00118	-0.01141	-0.00741	-0.00678	-0.00726	-0.00896	-0.0074	-0.00733	-0.00851	-0.01599	-0.00876	-0.01805	-0.02008	-0.02413	-0.03121	-0.03842	-0.04802	-0.05338	-0.05289	-0.05227	-0.04817	-0.02734	-0.00132	0.02167	0.03571	0.04699	0.04441	0.04207	0.03335	0.0277	0.0157	0.01311	0.01046	0.00797	-0.00247	0.00158	0.00021163
	0.00375	-0.00572	0.00128	-0.01267	-0.00434	-0.00453	-0.00977	-0.00528	-0.00631	-0.0074	-0.00795	-0.01704	-0.01133	-0.01704	-0.01804	-0.02112	-0.03281	-0.04005	-0.04423	-0.05422	-0.05024	-0.05327	-0.0426	-0.02849	-0.002	0.01985	0.03549	0.04585	0.04678	0.0433	0.03522	0.02961	0.01943	0.01443	0.00974	0.01327	-0.00105	0.00178	-0.00025277
	0.00381	0.00567	0.00854	0.00388	-0.00223	-0.0046	-0.00996	-0.00712	-0.0085	-0.00685	-0.00503	-0.01277	-0.01029	-0.02097	-0.01783	-0.02898	-0.03412	-0.04444	-0.04212	-0.05217	-0.04986	-0.05739	-0.05076	-0.0295	-0.00323	0.02096	0.03554	0.04488	0.04835	0.0447	0.03528	0.02859	0.01813	0.0118	0.00941	0.00942	0.00239	0.00151	0.00047655
	0.00386	0.00888	0.01094	0.00144	-0.00352	-0.00318	-0.00482	-0.01041	-0.00988	-0.00907	-0.01039	-0.01179	-0.01279	-0.02186	-0.01832	-0.02464	-0.03186	-0.04669	-0.0407	-0.05414	-0.04768	-0.05579	-0.04787	-0.0267	-0.00418	0.0209	0.0362	0.0446	0.05209	0.04464	0.03291	0.02783	0.01786	0.01659	0.00941	0.00626	0.00030559	0.00144	-0.00231
	0.00392	0.00727	0.01511	0.00063009	0.00033352	-0.00176	-0.00965	-0.00817	-0.00706	-0.01039	-0.00879	-0.01131	-0.01209	-0.01839	-0.01602	-0.02818	-0.03056	-0.0396	-0.04003	-0.0508	-0.0464	-0.05198	-0.04706	-0.029	-0.005	0.01955	0.0369	0.04311	0.05179	0.04458	0.03071	0.03056	0.01741	0.02062	0.01052	0.00586	0.00266	0.00272	-0.00012069
	0.00398	0.00967	0.01155	-0.0039	-0.00257	-0.0025	-0.00682	-0.00889	-0.00597	-0.0092	-0.00892	-0.01298	-0.01369	-0.01447	-0.01546	-0.02731	-0.03662	-0.03894	-0.04809	-0.05262	-0.0516	-0.05869	-0.04677	-0.0321	-0.00514	0.01926	0.03576	0.04345	0.04835	0.04336	0.03165	0.02973	0.02099	0.01463	0.01274	0.00777	0.00307	0.0002322	-0.00071788
	0.00403	0.01205	0.0157	-0.00472	-0.00088066	-0.00426	-0.00744	-0.00607	-0.00706	-0.01074	-0.01088	-0.01019	-0.01265	-0.01373	-0.01748	-0.02637	-0.03522	-0.04146	-0.04574	-0.05209	-0.04933	-0.05811	-0.04487	-0.03319	-0.00336	0.01938	0.03391	0.04317	0.05022	0.04164	0.03341	0.02598	0.02028	0.01646	0.00723	0.00639	0.0028	0.00218	0.00186
	0.00409	0.00728	0.00794	-0.00348	-0.00169	-0.00829	-0.00757	-0.0087	-0.00651	-0.00969	-0.00948	-0.00992	-0.01439	-0.01731	-0.01546	-0.02558	-0.03019	-0.04056	-0.04115	-0.05323	-0.04994	-0.05986	-0.04297	-0.02756	-0.00837	0.02038	0.03429	0.04483	0.04823	0.04041	0.03428	0.02373	0.0178	0.01047	0.00578	0.0048	0.00414	0.00083792	-0.00178
	0.00414	-0.01996	0.00188	-0.00972	-0.00502	-0.00726	-0.00357	-0.01207	-0.01064	-0.00567	-0.00865	-0.00736	-0.01112	-0.01306	-0.02432	-0.02673	-0.03463	-0.03975	-0.04325	-0.05118	-0.04888	-0.05543	-0.04677	-0.02763	-0.00425	0.01814	0.03571	0.04265	0.04629	0.04225	0.03522	0.02623	0.01956	0.01371	0.00849	0.004	0.0024	0.00043294	0.00345
	0.0042	0.00327	0.00432	-0.01351	-0.00176	-0.00774	-0.00357	-0.01121	-0.01016	-0.00258	-0.00879	-0.01165	-0.01286	-0.01744	-0.02092	-0.02076	-0.0286	-0.03687	-0.04063	-0.04794	-0.04715	-0.05536	-0.04684	-0.02964	-0.00582	0.02014	0.035	0.04322	0.04617	0.04078	0.03491	0.02515	0.01695	0.01482	0.00359	0.00645	0.00487	0.00029794	0.00060863
	0.00426	-0.00243	0.00914	-0.00143	-0.0021	-0.00671	-0.00851	-0.0132	-0.01071	-0.00533	-0.01173	-0.01487	-0.01153	-0.01387	-0.01965	-0.02126	-0.02925	-0.03614	-0.0395	-0.04809	-0.05259	-0.05789	-0.04648	-0.02691	-0.00309	0.02307	0.03614	0.04414	0.04489	0.04152	0.03677	0.02604	0.01439	0.01397	0.00644	0.00453	0.00567	-0.00126	-0.00178
	0.00431	0.00888	0.00794	0.00226	-0.00543	-0.00692	-0.00619	-0.01008	-0.00522	-0.01011	-0.01137	-0.01068	-0.00821	-0.0169	-0.02071	-0.02148	-0.03121	-0.03365	-0.03705	-0.0493	-0.0519	-0.05536	-0.04832	-0.03008	-0.00617	0.0233	0.03625	0.04334	0.04459	0.04115	0.03752	0.02585	0.01491	0.01233	0.00671	0.00593	0.00534	0.00198	-0.00298
	0.00437	0.01832	-0.00426	-0.00061081	-0.00156	-0.0087	-0.00257	-0.00758	-0.00631	-0.00754	-0.00948	-0.00978	-0.01063	-0.01934	-0.02247	-0.01976	-0.03216	-0.0319	-0.03854	-0.04555	-0.04986	-0.05659	-0.05172	-0.03305	-0.00153	0.02272	0.03787	0.0434	0.04902	0.04452	0.03634	0.02662	0.02027	0.01147	0.00657	0.00731	0.00481	0.00050176	-0.00212
	0.00442	0.00568	-0.01365	0.00429	-0.00033942	-0.0076	-0.00676	-0.00581	-0.00713	-0.00809	-0.00872	-0.012	-0.01537	-0.01982	-0.01909	-0.01948	-0.0342	-0.03592	-0.03988	-0.04562	-0.04858	-0.05652	-0.0509	-0.03058	-0.00617	0.01855	0.04003	0.04357	0.04829	0.04041	0.03634	0.02757	0.01878	0.01226	0.00525	0.00141	0.00454	0.00131	-0.00312
	0.00448	-0.00242	-0.008	0.01313	6.3851e-05	-0.00508	-0.00839	-0.00889	-0.00761	-0.01396	-0.00746	-0.01026	-0.01181	-0.01629	-0.02008	-0.02284	-0.03005	-0.03585	-0.03876	-0.04622	-0.04753	-0.05928	-0.05538	-0.03276	-0.00871	0.01619	0.03831	0.04517	0.04654	0.04274	0.03378	0.02591	0.01884	0.00955	0.00432	0.00154	0.00467	0.00373	-5.3682e-05
	0.00454	0.00489	-0.02649	-0.00308	-0.00278	-0.0061	-0.00438	-0.0087	-0.00583	-0.00789	-0.00691	-0.01179	-0.00925	-0.01656	-0.01944	-0.02341	-0.03048	-0.03372	-0.04257	-0.04817	-0.05047	-0.055	-0.05284	-0.03022	-0.0085	0.0166	0.03825	0.04368	0.04422	0.04458	0.03059	0.02636	0.02183	0.01074	0.00585	0.00307	0.00521	0.00178	-0.00218
	0.00459	0.00568	0.00065843	-0.00307	-0.00475	-0.01014	-0.00507	-0.0085	-0.00515	-0.00844	-0.00906	-0.01501	-0.01202	-0.01649	-0.01853	-0.02514	-0.03274	-0.03249	-0.04431	-0.04945	-0.05009	-0.05313	-0.04787	-0.03268	-0.00968	0.01749	0.03933	0.04311	0.04416	0.04072	0.02825	0.02783	0.02079	0.01338	0.00598	0.00586	0.00427	0.00506	-0.00298
	0.00465	0.00083993	0.00188	0.00632	-0.00488	-0.01443	-0.0082	-0.00935	-0.00658	-0.00816	-0.00802	-0.00943	-0.01209	-0.01226	-0.01818	-0.02413	-0.0315	-0.02966	-0.04242	-0.05005	-0.0485	-0.05746	-0.0495	-0.02813	-0.00658	0.01943	0.03728	0.04173	0.04648	0.04029	0.03027	0.02643	0.02164	0.01265	0.00266	0.00341	0.00044026	-0.00261	-0.00218
	0.0047	0.01364	-0.00488	0.00833	-0.00522	-0.01269	-0.00795	-0.00929	-0.01043	-0.00976	-0.00462	-0.00826	-0.01341	-0.01454	-0.01811	-0.02493	-0.03179	-0.0335	-0.04491	-0.0499	-0.05054	-0.05507	-0.04721	-0.03008	-0.00678	0.01702	0.03554	0.04213	0.04714	0.04066	0.03497	0.02649	0.02053	0.01887	0.00372	0.00665	0.00239	0.00245	0.00147
	0.00476	0.00407	-0.00675	0.00551	-0.00454	-0.00911	-0.00726	-0.00685	-0.00816	-0.01452	-0.00718	-0.00985	-0.01425	-0.01568	-0.0179	-0.02406	-0.03412	-0.03394	-0.04642	-0.0493	-0.04896	-0.05724	-0.04341	-0.03298	-0.00555	0.01654	0.03538	0.04368	0.04569	0.0433	0.0346	0.02961	0.01923	0.01377	0.00578	0.00414	0.00501	0.00713	-0.00278
	0.00482	-0.00655	-0.00118	-0.00473	-0.00844	-0.00787	-0.00789	-0.00929	-0.01195	-0.01396	-0.00746	-0.0102	-0.01126	-0.01589	-0.01365	-0.02291	-0.03245	-0.04324	-0.04726	-0.04915	-0.05388	-0.05572	-0.04662	-0.03029	-0.0063	0.01902	0.03495	0.04465	0.04581	0.03967	0.03222	0.02796	0.01878	0.01344	0.00783	0.00334	0.00354	0.00859	-0.00311
	0.00487	-0.00736	0.01095	-0.00018689	-0.00577	-0.00569	-0.01231	-0.00738	-0.0083	-0.01221	-0.00851	-0.01027	-0.01042	-0.01447	-0.01755	-0.0255	-0.03034	-0.03931	-0.04529	-0.05521	-0.05266	-0.05027	-0.04846	-0.03348	-0.00768	0.01702	0.03592	0.04063	0.04823	0.04219	0.03191	0.0284	0.02203	0.01436	0.00756	0.00546	0.0009805	0.00453	-0.00425
	0.00493	-0.00489	0.01273	0.00349	-0.00244	-0.00931	-0.00965	-0.01287	-0.00788	-0.00983	-0.00802	-0.01242	-0.00656	-0.01616	-0.01818	-0.02399	-0.03288	-0.04123	-0.04468	-0.04817	-0.0516	-0.0522	-0.04729	-0.03102	-0.00837	0.01672	0.03385	0.04602	0.05143	0.04152	0.03046	0.02764	0.02267	0.01384	0.00875	0.00121	0.00594	0.00359	-0.00051923
	0.005	0.00154	0.01034	0.00652	-0.00342	-0.00689	-0.00921	-0.00659	-0.00847	-0.00834	-0.00514	-0.01371	-0.0089	-0.01857	-0.01966	-0.02403	-0.02861	-0.03669	-0.04115	-0.04896	-0.05081	-0.05084	-0.04648	-0.0304	-0.00528	0.02272	0.03495	0.04253	0.04666	0.04253	0.03149	0.03053	0.01819	0.01642	0.00299	0.00076745	0.00461	-0.00054592	-0.00065265
	0.00512	0.01322	0.01034	0.00041536	-0.00359	-0.00559	-0.00348	-0.00784	-0.00875	-0.00966	-0.00566	-0.01089	-0.01168	-0.01434	-0.01902	-0.02684	-0.03219	-0.0368	-0.04461	-0.05118	-0.04941	-0.05137	-0.04388	-0.03149	-0.00586	0.01813	0.03505	0.04268	0.04599	0.0406	0.03234	0.02706	0.01501	0.01456	0.00215	0.0042	0.00067694	0.00148	-0.00432
	0.00525	0.01792	0.00492	1.4748e-05	-0.00735	-0.0088	-0.00607	-0.00627	-0.00706	-0.00941	-0.00978	-0.01448	-0.01261	-0.01313	-0.02061	-0.02612	-0.03157	-0.03453	-0.0462	-0.05054	-0.04998	-0.05333	-0.04563	-0.02932	-0.00631	0.01461	0.03581	0.04158	0.04541	0.04035	0.03612	0.02907	0.0178	0.01426	0.00802	0.00294	0.00453	0.00296	-0.00048837
	0.00538	-0.00126	0.01154	0.00611	-0.00523	-0.00535	-0.00679	-0.00863	-0.00788	-0.01011	-0.01359	-0.01051	-0.01185	-0.01404	-0.0185	-0.02095	-0.03132	-0.03647	-0.04601	-0.05009	-0.04821	-0.05363	-0.04363	-0.032	-0.00843	0.01719	0.03426	0.04291	0.04723	0.03995	0.03366	0.02716	0.0176	0.0174	0.01085	0.0038	0.00484	0.00423	0.00282
	0.00551	0.00724	0.01053	0.01006	-0.00486	-0.00726	-0.00619	-0.01024	-0.00585	-0.00946	-0.01447	-0.0118	-0.01386	-0.01674	-0.01718	-0.02342	-0.03044	-0.03788	-0.04083	-0.04855	-0.05158	-0.05182	-0.04935	-0.02709	-0.00494	0.01853	0.03453	0.04207	0.047	0.04113	0.03343	0.02544	0.01794	0.01028	0.00765	0.00256	0.00625	-0.00144	-7.78e-05
	0.00564	0.00286	0.00583	0.00548	-0.00441	-0.00668	-0.00748	-0.01337	-0.00816	-0.01013	-0.01539	-0.01214	-0.01202	-0.01633	-0.01393	-0.02248	-0.03263	-0.03927	-0.0437	-0.04967	-0.05251	-0.05403	-0.04972	-0.02749	-0.01065	0.02055	0.03257	0.04216	0.04672	0.0421	0.0314	0.02623	0.01839	0.01084	0.00598	-0.00010249	0.00317	0.00154	0.00219
	0.00578	0.0131	0.0039	-0.00447	-0.00067978	-0.00551	-0.00297	-0.00742	-0.00718	-0.00935	-0.00993	-0.01277	-0.01291	-0.01389	-0.01879	-0.02055	-0.03217	-0.03727	-0.04147	-0.0483	-0.04725	-0.0538	-0.04985	-0.02987	-0.00628	0.01529	0.03351	0.04288	0.04428	0.04353	0.03309	0.02738	0.02153	0.01283	0.00706	0.00384	0.00315	-0.00078359	0.00164
	0.00593	0.00079749	0.004	-0.0004121	-0.00444	-0.00606	-0.00547	-0.00775	-0.00672	-0.00817	-0.00987	-0.01229	-0.01091	-0.01498	-0.02195	-0.02605	-0.0346	-0.04079	-0.03802	-0.04441	-0.05062	-0.05435	-0.04943	-0.03502	-0.0049	0.0192	0.03342	0.04253	0.0468	0.04032	0.03109	0.0277	0.01972	0.01419	0.00736	0.00688	0.00557	0.00165	-5.4948e-05
	0.00607	-0.00109	0.0037	0.00469	-0.00751	-0.00345	-0.00651	-0.00876	-0.00635	-0.00637	-0.01293	-0.01207	-0.0081	-0.01325	-0.02027	-0.02613	-0.02993	-0.03343	-0.04316	-0.05326	-0.04868	-0.05306	-0.0493	-0.03585	-0.01007	0.01853	0.03401	0.0425	0.04436	0.03952	0.0333	0.02817	0.01951	0.01287	0.0058	0.0072	0.00337	0.00179	0.00214
	0.00622	0.00203	0.00309	-0.00328	-0.00817	-0.00522	-0.00811	-0.0095	-0.00498	-0.00775	-0.01322	-0.00947	-0.01178	-0.01897	-0.01895	-0.02507	-0.02788	-0.03596	-0.04288	-0.05005	-0.04994	-0.05385	-0.05213	-0.02979	-0.00799	0.01879	0.03478	0.04086	0.04501	0.03884	0.03303	0.02614	0.01845	0.01272	0.00942	0.00327	0.00513	0.00188	0.00453
	0.00637	-0.00097752	0.00345	-0.00115	-0.00534	-0.00463	-0.00757	-0.00749	-0.0094	-0.00674	-0.00717	-0.01112	-0.01477	-0.01986	-0.0213	-0.02829	-0.02998	-0.03404	-0.04218	-0.04643	-0.05269	-0.05501	-0.05183	-0.03004	-0.00496	0.01873	0.03587	0.04148	0.04363	0.04219	0.03337	0.026	0.01668	0.01395	0.00921	0.0032	0.00574	0.00137	0.00087177
	0.00653	0.00456	0.00247	-0.0016	-0.00375	-0.00325	-0.00545	-0.00848	-0.00661	-0.00685	-0.00958	-0.01268	-0.00863	-0.01771	-0.0226	-0.01922	-0.02779	-0.0349	-0.04474	-0.0497	-0.05407	-0.0512	-0.04866	-0.02664	-0.00793	0.01567	0.03561	0.04295	0.04479	0.04305	0.03198	0.02598	0.01888	0.01574	0.00697	0.00674	0.00233	0.00405	0.00043157
	0.00669	0.00217	0.00426	0.00466	-0.00264	-0.00321	-0.00634	-0.00887	-0.00917	-0.00556	-0.01066	-0.0131	-0.00872	-0.01461	-0.01572	-0.02048	-0.02607	-0.03115	-0.04341	-0.05086	-0.05198	-0.05703	-0.04872	-0.02789	-0.0055	0.01697	0.03491	0.03938	0.04414	0.0435	0.03288	0.02714	0.01793	0.01624	0.01002	0.00433	0.00212	0.00433	0.00138
	0.00685	-0.00012446	0.00207	0.00192	-0.00359	-0.01014	-0.00722	-0.00609	-0.00981	-0.00911	-0.00765	-0.00803	-0.00996	-0.01708	-0.01765	-0.01976	-0.03139	-0.03304	-0.03892	-0.04637	-0.04987	-0.06081	-0.04645	-0.03167	-0.00881	0.01713	0.03117	0.0415	0.04159	0.04039	0.02789	0.0242	0.01856	0.01291	0.00642	0.00301	0.00102	-0.00080939	-0.00010036
	0.00702	0.01247	0.00238	0.00356	-0.00466	-0.00738	-0.0073	-0.00826	-0.00697	-0.00715	-0.00835	-0.01189	-0.00925	-0.01327	-0.01653	-0.02205	-0.02667	-0.03111	-0.04078	-0.0424	-0.04668	-0.05532	-0.04815	-0.03013	-0.00589	0.01579	0.02884	0.04071	0.04271	0.04291	0.03305	0.02615	0.01644	0.01106	0.00663	0.00691	0.00494	-1.6252e-05	0.00098236
	0.00719	0.01468	-0.00481	0.0008933	-0.00398	-0.00472	-0.00467	-0.00518	-0.00752	-0.00704	-0.01026	-0.01394	-0.01165	-0.01627	-0.01875	-0.01846	-0.02688	-0.03695	-0.0375	-0.0461	-0.04543	-0.05259	-0.04859	-0.03009	-0.00646	0.01255	0.03262	0.03824	0.04126	0.04074	0.03261	0.027	0.01817	0.01254	0.00804	0.00373	0.0049	-0.00169	0.0001663
	0.00737	0.02401	0.0085	-0.0068	-0.00163	-0.00658	-0.0058	-0.00474	-0.0083	-0.00619	-0.01065	-0.0107	-0.01197	-0.0122	-0.01987	-0.02346	-0.02808	-0.03194	-0.03752	-0.04595	-0.04683	-0.05422	-0.04889	-0.02979	-0.00768	0.01432	0.033	0.03782	0.04179	0.0378	0.0323	0.02844	0.0206	0.01231	0.00739	0.00667	0.00242	0.00236	0.00018853
	0.00755	0.01493	0.00461	-0.01059	-0.00181	-0.0049	-0.00399	-0.00642	-0.00976	-0.00819	-0.00996	-0.0092	-0.01043	-0.01222	-0.0197	-0.02522	-0.02717	-0.0292	-0.04015	-0.0488	-0.04926	-0.0567	-0.04683	-0.03001	-0.01243	0.01825	0.03227	0.04024	0.04134	0.03907	0.0328	0.02386	0.0204	0.0142	0.00888	0.00625	0.00188	0.00214	-0.00183
	0.00774	0.01179	-0.00399	-0.00175	-0.00237	-0.00764	-0.00672	-0.00826	-0.00787	-0.0077	-0.00891	-0.01099	-0.01335	-0.01337	-0.01618	-0.02211	-0.02652	-0.03289	-0.03923	-0.04561	-0.04833	-0.05699	-0.0474	-0.02979	-0.01151	0.01796	0.03125	0.0396	0.04103	0.03999	0.03367	0.02516	0.01874	0.0142	0.00721	0.00792	0.00285	0.00336	0.00318
	0.00793	0.00562	0.00101	0.00018516	-2.5591e-05	-0.01019	-0.00476	-0.00881	-0.00809	-0.00628	-0.00672	-0.01151	-0.01535	-0.01273	-0.01984	-0.01891	-0.02642	-0.03225	-0.04325	-0.04767	-0.04828	-0.05117	-0.04489	-0.03434	-0.00949	0.01577	0.03274	0.04011	0.04292	0.03901	0.03044	0.02621	0.01592	0.01462	0.01133	0.00383	-0.00191	0.00415	0.00287
	0.00812	-0.00216	0.00449	0.00212	-0.00079067	-0.00547	-0.00501	-0.00826	-0.01075	-0.01184	-0.00802	-0.00812	-0.01526	-0.0129	-0.02029	-0.02155	-0.02513	-0.02901	-0.03946	-0.0452	-0.04844	-0.05087	-0.04475	-0.03124	-0.00729	0.018	0.03148	0.04157	0.04441	0.04004	0.02913	0.02508	0.01806	0.01166	0.01176	0.00603	-0.00021541	0.00108	0.0045
	0.00832	-0.00766	0.00354	-0.00216	-0.004	-0.00594	-0.0088	-0.00514	-0.00756	-0.00857	-0.00821	-0.00982	-0.01176	-0.01328	-0.0156	-0.02484	-0.02838	-0.03667	-0.03623	-0.0458	-0.04959	-0.05702	-0.04856	-0.02771	-0.00842	0.0148	0.02822	0.03997	0.03937	0.03961	0.0322	0.02508	0.01822	0.01214	0.0072	0.00315	0.00207	0.00159	-8.9135e-05
	0.00852	0.00037494	-0.00366	-0.00036028	-0.00482	-0.00557	-0.00516	-0.00967	-0.00826	-0.01011	-0.01132	-0.0106	-0.01065	-0.01347	-0.02024	-0.02445	-0.03069	-0.03614	-0.03732	-0.04173	-0.04771	-0.05416	-0.04797	-0.03194	-0.01228	0.01537	0.03347	0.03787	0.04326	0.03829	0.03214	0.02348	0.01992	0.01251	0.00741	0.00513	0.00511	0.00459	0.00022653
	0.00873	-0.00858	-1.2158e-05	-0.00558	-0.00273	-0.00638	-0.00424	-0.00814	-0.01133	-0.0096	-0.01079	-0.00999	-0.00915	-0.01229	-0.01611	-0.02409	-0.02719	-0.03295	-0.03954	-0.04597	-0.05148	-0.05238	-0.05266	-0.03568	-0.01051	0.01434	0.03418	0.04004	0.0382	0.03909	0.0334	0.02538	0.01736	0.00996	0.00305	0.00592	0.00222	0.00327	0.00285
	0.00895	0.00845	0.00565	-0.00236	-0.00411	-0.01033	-0.00413	-0.00514	-0.00912	-0.01027	-0.01013	-0.01284	-0.01382	-0.01226	-0.01646	-0.02822	-0.02506	-0.0349	-0.03657	-0.04313	-0.04734	-0.05268	-0.05118	-0.03194	-0.01157	0.01307	0.03232	0.03959	0.04066	0.04082	0.03077	0.02561	0.01898	0.01188	0.00324	0.00471	0.00363	0.00178	0.00341
	0.00917	0.01597	0.0082	0.00377	-0.00349	-0.0043	-0.00502	-0.00663	-0.00854	-0.00982	-0.01229	-0.0099	-0.01089	-0.01422	-0.0143	-0.02596	-0.02808	-0.03347	-0.04231	-0.04913	-0.04545	-0.05168	-0.04893	-0.03225	-0.00833	0.01522	0.03094	0.0372	0.04369	0.04026	0.02712	0.02347	0.01793	0.01153	0.00612	0.00607	0.0013	0.00386	0.00278
	0.00939	0.00325	0.00345	0.00256	-0.00405	-0.00874	-0.00519	-0.00697	-0.00789	-0.00905	-0.00655	-0.01302	-0.01356	-0.01436	-0.01689	-0.01993	-0.02857	-0.03572	-0.03866	-0.04367	-0.0514	-0.05207	-0.04797	-0.03044	-0.00892	0.01371	0.03033	0.03878	0.03979	0.03908	0.02796	0.02718	0.0205	0.012	0.0076	0.00282	0.00256	0.00397	0.00544
	0.00962	0.00647	-0.00244	0.00296	-0.00107	-0.00821	-0.00699	-0.00791	-0.00833	-0.00645	-0.01234	-0.01316	-0.01327	-0.01638	-0.02041	-0.02054	-0.03266	-0.0318	-0.0352	-0.04108	-0.05426	-0.05181	-0.04948	-0.03205	-0.00935	0.01479	0.03107	0.03717	0.03853	0.03922	0.02749	0.02446	0.01847	0.01277	0.01243	0.00466	0.00020476	0.00694	0.0031
	0.00986	0.012	0.00031349	0.00557	-0.00314	-0.00889	-0.00458	-0.00746	-0.0083	-0.0081	-0.00935	-0.01293	-0.01126	-0.01025	-0.01728	-0.02209	-0.0271	-0.03022	-0.03945	-0.04172	-0.04716	-0.05006	-0.0467	-0.03222	-0.00788	0.01533	0.03019	0.03991	0.04073	0.0403	0.03091	0.0227	0.01738	0.01084	0.0083	0.00219	0.00147	0.00424	0.00193
	0.0101	0.00895	0.0125	0.00403	-0.00536	-0.00372	-0.00622	-0.00672	-0.00734	-0.00493	-0.00977	-0.01237	-0.01109	-0.01276	-0.01655	-0.02066	-0.02516	-0.03167	-0.03939	-0.0446	-0.04977	-0.0515	-0.04919	-0.0314	-0.00921	0.01417	0.02996	0.03813	0.04157	0.03755	0.03314	0.02422	0.01691	0.01049	0.00443	0.0045	0.00321	0.00021184	0.00246
	0.01035	0.00721	0.00775	0.00296	-0.00589	-0.00514	-0.00558	-0.00622	-0.01154	-0.00995	-0.00921	-0.01076	-0.01074	-0.01523	-0.0148	-0.01925	-0.02814	-0.03358	-0.04236	-0.04291	-0.0503	-0.05417	-0.04751	-0.03167	-0.00876	0.0133	0.03246	0.03703	0.03802	0.03732	0.0297	0.02262	0.0201	0.01351	0.00632	0.00569	0.00048745	0.0001099	0.00326
	0.0106	0.00612	0.0033	0.00653	-0.00327	-0.00807	-0.00484	-0.00559	-0.00692	-0.0112	-0.01063	-0.01125	-0.01136	-0.01316	-0.01722	-0.02169	-0.02888	-0.03345	-0.04216	-0.04454	-0.04481	-0.05016	-0.04954	-0.02968	-0.00672	0.01523	0.03197	0.0353	0.03807	0.03676	0.02978	0.02383	0.01734	0.01341	0.0054	0.00551	0.00122	0.00289	0.00322
	0.01086	0.00355	0.00623	-0.00506	-0.00395	-0.00882	-0.00605	-0.00852	-0.00783	-0.0095	-0.00867	-0.01024	-0.01167	-0.01411	-0.01658	-0.02155	-0.03116	-0.03358	-0.0399	-0.04345	-0.04399	-0.05256	-0.04738	-0.03191	-0.00821	0.016	0.03125	0.03751	0.03923	0.03641	0.02829	0.02618	0.01514	0.00974	0.00715	0.00744	0.00407	0.00188	0.00036974
	0.01113	0.00567	0.00885	-0.00093617	-0.00448	-0.00646	-0.00809	-0.00959	-0.00849	-0.0084	-0.00536	-0.01065	-0.01135	-0.01342	-0.01639	-0.02085	-0.02732	-0.0334	-0.03705	-0.04476	-0.04818	-0.04888	-0.04738	-0.02957	-0.0107	0.01617	0.03114	0.03433	0.04119	0.03406	0.02991	0.02381	0.01719	0.00919	0.00403	0.00383	0.00144	0.0033	-0.00021474
	0.0114	0.01306	0.00394	0.00621	-0.00335	-0.00566	-0.00653	-0.00755	-0.00684	-0.00814	-0.00992	-0.01222	-0.01008	-0.01017	-0.01545	-0.02211	-0.02475	-0.03454	-0.03701	-0.04254	-0.04372	-0.05046	-0.04965	-0.03364	-0.01001	0.01181	0.029	0.03832	0.04194	0.03733	0.02789	0.02558	0.01492	0.0132	0.00746	0.00597	0.00027467	0.00186	0.00156
	0.01168	0.01373	0.01245	-0.0026	-0.00167	-0.00439	-0.00633	-0.00696	-0.00772	-0.00927	-0.01027	-0.0121	-0.00902	-0.01345	-0.01688	-0.02555	-0.02603	-0.03214	-0.03917	-0.04534	-0.04747	-0.05396	-0.04626	-0.03293	-0.00847	0.01282	0.02936	0.03882	0.03927	0.03757	0.02723	0.0238	0.01695	0.01128	0.00846	0.00457	0.00378	-0.00047322	7.4931e-05
	0.01197	0.00434	0.00803	-0.00138	-0.00581	-0.00643	-0.00626	-0.01162	-0.00545	-0.00801	-0.00969	-0.00788	-0.01063	-0.01256	-0.01713	-0.02363	-0.02773	-0.03163	-0.03771	-0.04497	-0.04588	-0.05236	-0.05038	-0.0328	-0.01127	0.01436	0.02958	0.03647	0.03969	0.03546	0.02919	0.0254	0.01458	0.01322	0.00762	0.00407	0.0044	0.00254	0.00239
	0.01226	0.0045	0.00557	-0.00316	-0.00383	-0.00375	-0.0027	-0.00949	-0.01061	-0.01013	-0.00946	-0.00727	-0.01093	-0.01323	-0.01581	-0.0238	-0.02433	-0.03239	-0.03285	-0.04558	-0.05019	-0.05082	-0.04795	-0.03244	-0.01019	0.01261	0.03014	0.03606	0.04049	0.03578	0.03091	0.02541	0.01468	0.01116	0.00857	0.00294	0.00583	0.00201	0.00049535
	0.01257	-0.0008579	0.00808	0.00121	-0.00363	-0.00586	-0.00368	-0.00726	-0.01331	-0.00892	-0.00816	-0.01131	-0.0092	-0.01092	-0.01709	-0.0223	-0.02567	-0.03285	-0.03398	-0.04178	-0.04845	-0.0503	-0.04776	-0.0307	-0.00957	0.01341	0.0284	0.03624	0.03973	0.0347	0.03109	0.02299	0.01626	0.01206	0.00645	0.00352	0.00101	0.0043	0.00328
	0.01287	0.00628	0.00259	-0.0016	-0.0022	-0.00615	-0.00765	-0.00878	-0.00863	-0.00829	-0.00896	-0.00819	-0.00954	-0.01324	-0.01442	-0.02268	-0.02592	-0.02892	-0.03732	-0.04267	-0.04722	-0.04894	-0.04964	-0.03397	-0.01087	0.01532	0.02864	0.03543	0.03953	0.03523	0.02855	0.02267	0.01825	0.01319	0.00655	0.0052	0.0016	0.00284	0.00046193
	0.01319	0.00052382	0.00366	0.00393	-0.00143	-0.0051	-0.00794	-0.00804	-0.00805	-0.00479	-0.00908	-0.01121	-0.01034	-0.01468	-0.01276	-0.02219	-0.02486	-0.03328	-0.03696	-0.0413	-0.04517	-0.0529	-0.04963	-0.03062	-0.01139	0.00996	0.02697	0.03489	0.03815	0.03292	0.03151	0.02409	0.01676	0.00849	0.00476	0.00588	0.00187	0.0012	-0.00030864
	0.01351	0.00693	0.00137	-0.00563	-0.0045	-0.0073	-0.0076	-0.00658	-0.00696	-0.00695	-0.01153	-0.01094	-0.01022	-0.01687	-0.01482	-0.02326	-0.02528	-0.03048	-0.03537	-0.04311	-0.04395	-0.05192	-0.04638	-0.03691	-0.0105	0.0097	0.02767	0.03507	0.03811	0.03547	0.02855	0.02312	0.01882	0.0109	0.00973	0.00282	0.00175	-0.00227	0.00128
	0.01385	0.00601	0.0054	-0.00372	-0.00244	-0.00473	-0.00718	-0.00803	-0.0089	-0.00796	-0.00789	-0.01336	-0.01031	-0.01259	-0.01657	-0.02273	-0.02851	-0.0302	-0.0398	-0.04476	-0.04553	-0.05132	-0.04599	-0.03543	-0.00882	0.01184	0.02733	0.03631	0.04004	0.03425	0.03023	0.02566	0.0159	0.01105	0.00661	0.00281	0.00218	0.00206	0.00287
	0.01419	0.01558	0.00266	0.00212	-0.00093768	-0.00622	-0.00584	-0.00965	-0.01155	-0.00833	-0.00957	-0.01187	-0.01112	-0.01197	-0.01676	-0.02225	-0.0237	-0.03274	-0.03646	-0.04237	-0.04649	-0.04837	-0.0439	-0.03152	-0.0088	0.01137	0.02714	0.03367	0.03802	0.0347	0.02948	0.02386	0.01719	0.00964	0.00574	0.00357	0.00585	0.00086267	0.00052706
	0.01453	0.00643	-0.00061541	-0.00125	-0.00603	-0.00441	-0.00308	-0.00751	-0.00672	-0.00832	-0.0086	-0.00956	-0.01176	-0.01292	-0.0173	-0.0184	-0.02367	-0.03091	-0.03596	-0.04374	-0.04522	-0.05145	-0.04616	-0.03276	-0.01325	0.01268	0.0271	0.03365	0.03591	0.035	0.02889	0.0251	0.01604	0.01014	0.00547	0.00545	0.00074323	0.00213	-1.2766e-05
	0.01489	0.00656	0.00762	-0.00501	-0.00558	-0.00408	-0.00509	-0.00932	-0.00539	-0.00689	-0.01064	-0.01354	-0.00818	-0.0146	-0.01472	-0.02181	-0.02487	-0.03109	-0.03687	-0.03944	-0.04431	-0.05107	-0.04571	-0.03486	-0.0105	0.01046	0.02579	0.03591	0.0393	0.03346	0.02812	0.02398	0.01444	0.00933	0.00433	0.00634	-0.00039883	0.00167	-0.00304
	0.01526	0.0061	0.01424	-3.6373e-08	-0.00295	-0.0062	-0.005	-0.00556	-0.009	-0.00731	-0.00991	-0.01141	-0.00908	-0.0101	-0.01394	-0.02178	-0.02638	-0.03022	-0.03663	-0.0403	-0.04573	-0.05272	-0.04883	-0.0354	-0.00998	0.01027	0.02687	0.03555	0.03939	0.033	0.02798	0.02516	0.01693	0.01312	0.00665	0.00509	0.00267	-0.00095683	0.00070469
	0.01563	0.01594	0.00649	-0.00267	-0.00405	-0.00657	-0.0085	-0.0093	-0.00834	-0.00782	-0.0105	-0.0094	-0.00951	-0.01021	-0.01423	-0.02089	-0.02665	-0.03112	-0.03433	-0.04149	-0.04491	-0.04916	-0.04913	-0.03546	-0.01306	0.00995	0.02769	0.03421	0.03775	0.03644	0.02985	0.02264	0.01627	0.00901	0.00763	0.00515	0.00276	0.00126	0.00050348
	0.01601	0.0122	0.00463	0.00417	-0.00688	-0.00283	-0.00551	-0.00755	-0.00845	-0.00823	-0.0095	-0.01138	-0.00856	-0.01314	-0.01584	-0.01895	-0.0238	-0.034	-0.03718	-0.04067	-0.04581	-0.04848	-0.0472	-0.03459	-0.014	0.0076	0.02845	0.03461	0.03719	0.03419	0.02649	0.0227	0.01248	0.01261	0.0069	0.00476	0.00165	-0.00109	0.00216
	0.01641	0.00273	0.00439	0.00396	-0.0054	-0.00443	-0.00506	-0.00791	-0.0084	-0.0077	-0.0074	-0.01308	-0.00952	-0.01654	-0.01382	-0.02371	-0.02347	-0.03115	-0.03691	-0.03862	-0.04651	-0.05169	-0.04583	-0.03377	-0.01485	0.01094	0.02622	0.03561	0.04012	0.03414	0.02982	0.02351	0.01593	0.01015	0.00579	0.00428	0.0035	0.00038147	0.0021
	0.01681	-0.00362	0.00451	-0.0008852	-0.00475	-0.00613	-0.00455	-0.0084	-0.00737	-0.01094	-0.00936	-0.0113	-0.00892	-0.01102	-0.01328	-0.01968	-0.02499	-0.03089	-0.03737	-0.04166	-0.04637	-0.04912	-0.04775	-0.03479	-0.01473	0.01221	0.02507	0.03449	0.03807	0.03361	0.02786	0.0222	0.0144	0.01189	0.00398	0.0016	0.00392	0.00345	0.00152
	0.01722	0.00757	0.00443	-0.00404	-0.00524	-0.0057	-0.00543	-0.00593	-0.00523	-0.00903	-0.0122	-0.01181	-0.01179	-0.01206	-0.01204	-0.01939	-0.02424	-0.03183	-0.03498	-0.0399	-0.04618	-0.04749	-0.04911	-0.03662	-0.01371	0.01038	0.0264	0.03467	0.03879	0.03363	0.02704	0.02243	0.01516	0.00984	0.00301	0.00296	0.00431	0.00292	0.00060328
	0.01765	0.01035	0.00065088	-0.00287	-0.00338	-0.00754	-0.00619	-0.00479	-0.00586	-0.00912	-0.01084	-0.00994	-0.00872	-0.01154	-0.01264	-0.01853	-0.0237	-0.03022	-0.03373	-0.04013	-0.0446	-0.04848	-0.05126	-0.03592	-0.01212	0.0097	0.02588	0.035	0.03565	0.03176	0.02803	0.01946	0.01814	0.00778	0.00663	0.00115	0.00138	0.00191	0.00034201
	0.01808	0.00502	-0.00729	-0.00429	-0.00077745	-0.00432	-0.00911	-0.0084	-0.00724	-0.00792	-0.00921	-0.01207	-0.0109	-0.01214	-0.01455	-0.02097	-0.02625	-0.03228	-0.03694	-0.039	-0.04292	-0.05	-0.04999	-0.03441	-0.01437	0.00831	0.0258	0.03603	0.03483	0.03543	0.02734	0.02174	0.01408	0.01005	0.0058	0.00521	0.00134	0.00247	-0.00152
	0.01852	0.00523	0.0033	-0.00162	-0.00275	-0.0039	-0.00507	-0.00924	-0.00642	-0.0081	-0.00977	-0.01075	-0.00983	-0.00949	-0.01647	-0.01771	-0.02685	-0.03088	-0.03685	-0.03928	-0.04541	-0.04988	-0.04648	-0.03575	-0.01194	0.00955	0.02671	0.03247	0.0352	0.03473	0.02759	0.02295	0.01661	0.01065	0.00455	0.00343	0.0033	0.00207	0.00185
	0.01898	0.0041	0.00904	-0.00401	-0.00569	-0.00442	-0.00575	-0.00541	-0.01026	-0.00811	-0.00838	-0.01123	-0.00703	-0.01044	-0.01456	-0.01938	-0.02437	-0.03084	-0.03322	-0.04008	-0.04282	-0.0524	-0.04776	-0.03815	-0.01101	0.00979	0.02482	0.03435	0.03739	0.03529	0.02681	0.0215	0.01542	0.01061	0.00439	0.00481	-0.00149	0.00355	-0.00075295
	0.01944	0.01005	0.00655	-0.0036	-0.00449	-0.00765	-0.00569	-0.00676	-0.00856	-0.00899	-0.00799	-0.00937	-0.0109	-0.01115	-0.0168	-0.01887	-0.02488	-0.03165	-0.03583	-0.04269	-0.04414	-0.05109	-0.04911	-0.03709	-0.01202	0.01175	0.02546	0.03484	0.03502	0.03362	0.02747	0.02091	0.01417	0.01135	0.00863	0.00339	0.00117	0.0016	0.00045763
	0.01992	0.00823	0.00177	-0.00754	-0.00303	-0.0049	-0.00659	-0.00395	-0.00888	-0.00828	-0.01129	-0.01015	-0.0084	-0.01036	-0.01525	-0.01921	-0.02425	-0.03036	-0.03496	-0.04147	-0.04655	-0.05178	-0.05035	-0.03582	-0.0131	0.00931	0.02414	0.03473	0.03814	0.0347	0.02686	0.0217	0.01478	0.01105	0.008	0.00614	0.00273	0.00278	-0.00143
	0.02041	0.01146	0.00112	0.00066005	-0.00403	-0.00625	-0.00703	-0.00709	-0.00914	-0.00701	-0.01225	-0.01106	-0.01019	-0.01286	-0.01371	-0.02058	-0.02467	-0.02783	-0.03549	-0.03833	-0.04444	-0.05253	-0.04772	-0.03429	-0.01487	0.00968	0.02703	0.03196	0.03767	0.03317	0.02579	0.02069	0.01744	0.01192	0.00662	0.00267	-0.00096823	0.00178	0.00069465
	0.02091	0.00831	0.00957	0.00165	-0.00354	-0.00582	-0.00468	-0.00869	-0.00812	-0.00685	-0.00839	-0.00899	-0.01111	-0.01044	-0.01367	-0.02176	-0.02343	-0.02691	-0.03619	-0.04186	-0.04548	-0.05289	-0.04568	-0.03595	-0.01345	0.00783	0.0266	0.03143	0.03423	0.03518	0.02523	0.0223	0.01469	0.00888	0.00637	0.00199	0.00276	0.0034	0.0005358
	0.02142	0.00595	0.00418	0.00386	-0.0043	-0.00381	-0.00611	-0.00859	-0.0089	-0.00577	-0.00881	-0.01104	-0.00894	-0.01014	-0.01408	-0.01818	-0.02343	-0.03224	-0.03418	-0.03778	-0.04534	-0.05124	-0.04801	-0.0346	-0.012	0.00811	0.02426	0.03421	0.03572	0.03471	0.02722	0.02189	0.0149	0.00807	0.00555	0.00429	0.00112	0.00044377	0.00089889
	0.02195	0.00118	-0.00095854	0.00608	-0.0037	-0.00641	-0.00324	-0.00816	-0.00897	-0.00726	-0.00998	-0.00899	-0.01233	-0.01232	-0.01494	-0.02055	-0.0254	-0.02883	-0.03354	-0.04061	-0.04479	-0.05014	-0.04801	-0.03437	-0.01235	0.00705	0.02532	0.03132	0.03376	0.03048	0.02669	0.02114	0.01582	0.01254	0.00574	0.00204	0.00144	0.00258	0.00201
	0.02249	0.01202	0.00233	0.00212	-0.00476	-0.00237	-0.00453	-0.00886	-0.00765	-0.00646	-0.00918	-0.00998	-0.00962	-0.01259	-0.01604	-0.01913	-0.0253	-0.02849	-0.03677	-0.04242	-0.04289	-0.05158	-0.04935	-0.03478	-0.01282	0.00918	0.02574	0.0313	0.03466	0.03276	0.02754	0.02211	0.01295	0.00966	0.00718	0.00334	0.00205	0.00497	0.00047273
	0.02304	0.00556	0.00207	-0.00253	-0.00091854	-0.00672	-0.00465	-0.00429	-0.00739	-0.00572	-0.01215	-0.00954	-0.00713	-0.01212	-0.01524	-0.01802	-0.02379	-0.03144	-0.03548	-0.03902	-0.0448	-0.04992	-0.05129	-0.03589	-0.01462	0.00857	0.02486	0.03293	0.0358	0.03478	0.02758	0.02133	0.01458	0.00795	0.00411	0.00405	0.00156	0.00362	0.00084746
	0.0236	0.00858	0.01009	0.00047857	-0.00278	-0.00553	-0.00656	-0.0083	-0.00805	-0.00765	-0.00684	-0.00952	-0.00957	-0.01063	-0.01419	-0.0211	-0.02107	-0.02861	-0.03461	-0.04171	-0.04594	-0.05192	-0.04994	-0.03585	-0.01378	0.01058	0.02504	0.03359	0.0344	0.03548	0.02572	0.02279	0.01389	0.00793	0.00692	0.00271	0.00194	0.00304	0.00045418
	0.02418	0.00988	0.0045	0.00231	-0.0019	-0.00737	-0.00544	-0.00869	-0.00831	-0.00967	-0.00899	-0.01045	-0.01004	-0.01116	-0.01302	-0.01781	-0.0248	-0.02952	-0.03428	-0.03955	-0.04434	-0.05195	-0.05048	-0.0339	-0.01741	0.00915	0.02428	0.03275	0.03615	0.03293	0.02561	0.02247	0.01373	0.01095	0.00569	0.00243	0.00073494	0.00496	0.00132
	0.02478	-0.00103	0.00309	0.005	-0.00098102	-0.00544	-0.0071	-0.00745	-0.00576	-0.00833	-0.0098	-0.00645	-0.00738	-0.01019	-0.01519	-0.02092	-0.02608	-0.02854	-0.03353	-0.03948	-0.04364	-0.05085	-0.04894	-0.03419	-0.01456	0.00991	0.02414	0.03243	0.03533	0.03406	0.02631	0.01966	0.01328	0.01082	0.00615	0.00309	0.00209	0.00345	0.00199
	0.02539	0.00689	0.00665	-0.00067317	-0.00285	-0.00554	-0.00733	-0.00812	-0.00608	-0.00728	-0.01101	-0.01118	-0.00884	-0.01181	-0.01498	-0.02196	-0.02633	-0.02925	-0.03339	-0.04017	-0.04027	-0.05129	-0.04796	-0.03526	-0.01626	0.00607	0.02307	0.03074	0.037	0.03251	0.02468	0.02097	0.01571	0.0095	0.00705	0.0047	0.00127	0.00015404	0.00166
	0.02601	0.00728	0.00666	0.00445	-0.00308	-0.00484	-0.00649	-0.00782	-0.00682	-0.01054	-0.01008	-0.01063	-0.00907	-0.00978	-0.01482	-0.01997	-0.02185	-0.03001	-0.03307	-0.04133	-0.04453	-0.04984	-0.04844	-0.03655	-0.01447	0.00957	0.02394	0.03217	0.03572	0.03253	0.02689	0.02059	0.01452	0.00969	0.00496	0.00367	0.00268	0.0007718	0.00287
	0.02665	0.00838	0.00954	-0.00569	-0.00167	-0.00356	-0.00661	-0.00961	-0.0051	-0.00937	-0.00943	-0.01025	-0.00856	-0.0096	-0.01422	-0.02072	-0.0247	-0.03003	-0.03521	-0.04039	-0.04454	-0.04811	-0.04901	-0.03965	-0.01448	0.00797	0.02194	0.03229	0.03571	0.03069	0.02555	0.01994	0.01519	0.01123	0.007	0.00406	0.00197	-0.00225	0.00020346
	0.0273	0.00352	0.00737	0.00237	-0.00347	-0.00373	-0.00479	-0.0086	-0.00782	-0.00735	-0.00723	-0.00946	-0.00859	-0.01009	-0.014	-0.01954	-0.02115	-0.02621	-0.03346	-0.04132	-0.04374	-0.05258	-0.04681	-0.03918	-0.01625	0.00732	0.02442	0.03217	0.03538	0.03251	0.02604	0.01977	0.01404	0.00908	0.00436	0.00399	0.0025	0.00206	0.00054787
	0.02797	0.00322	0.00373	0.00326	-0.00346	-0.00659	-0.00627	-0.00643	-0.00599	-0.00661	-0.01051	-0.00888	-0.00932	-0.01105	-0.01279	-0.01811	-0.02417	-0.0292	-0.03468	-0.03802	-0.04523	-0.05173	-0.04853	-0.03763	-0.01565	0.0078	0.02467	0.03217	0.03631	0.03242	0.02538	0.01977	0.01469	0.0085	0.00657	0.00352	0.00212	-0.00071517	0.00145
	0.02866	0.00822	-0.00174	-0.00090318	-0.00439	-0.00388	-0.0042	-0.0059	-0.00595	-0.01003	-0.01108	-0.00898	-0.01043	-0.01148	-0.016	-0.01715	-0.02342	-0.02863	-0.03569	-0.03944	-0.04493	-0.05173	-0.04986	-0.03653	-0.01694	0.00671	0.02334	0.03369	0.03569	0.0324	0.0253	0.02055	0.01436	0.00881	0.00638	0.00515	0.00152	0.00077858	0.00076784
	0.02936	0.00074208	0.00419	-0.00049098	-0.00462	-0.00456	-0.00545	-0.00566	-0.00769	-0.00579	-0.00925	-0.0101	-0.00943	-0.01289	-0.01347	-0.02051	-0.02096	-0.02994	-0.03463	-0.04115	-0.04149	-0.05006	-0.04749	-0.035	-0.01718	0.00607	0.02275	0.03183	0.03569	0.03306	0.02454	0.02146	0.01567	0.00788	0.00702	0.00233	0.00139	-0.00034393	-3.0486e-05
	0.03008	0.00568	0.00742	-0.00267	-0.00184	-0.00532	-0.00618	-0.00717	-0.00728	-0.01031	-0.00968	-0.00995	-0.00841	-0.00988	-0.01331	-0.01983	-0.0212	-0.02789	-0.03389	-0.03983	-0.04436	-0.05215	-0.0487	-0.03547	-0.01572	0.0063	0.02243	0.03111	0.03443	0.03366	0.02659	0.01903	0.01324	0.01022	0.00475	0.00288	0.0027	0.00236	0.0009032
	0.03082	0.00531	0.007	-0.00406	-0.00261	-0.00544	-0.00668	-0.00618	-0.00652	-0.00755	-0.0094	-0.00846	-0.00998	-0.0129	-0.01112	-0.01877	-0.02211	-0.028	-0.03359	-0.03946	-0.04487	-0.05085	-0.04835	-0.0351	-0.0153	0.00667	0.02195	0.0306	0.03683	0.03246	0.02791	0.02029	0.01423	0.00998	0.00395	0.00205	0.00017842	0.00314	-0.00070829
	0.03158	-0.00532	0.00116	0.00064155	-0.00324	-0.00478	-0.00663	-0.00826	-0.00818	-0.00722	-0.00948	-0.00939	-0.00919	-0.01092	-0.01179	-0.01776	-0.02331	-0.03049	-0.03213	-0.03991	-0.0433	-0.0504	-0.0493	-0.03559	-0.01779	0.00788	0.0243	0.03174	0.03428	0.03144	0.02245	0.02078	0.01322	0.00987	0.00433	0.00332	0.00193	0.00338	-0.00059596
	0.03235	0.00088801	0.00756	0.00086959	-0.0024	-0.00493	-0.0053	-0.00667	-0.00846	-0.00944	-0.00776	-0.00765	-0.00932	-0.01132	-0.01377	-0.01763	-0.0237	-0.02583	-0.03387	-0.04182	-0.04462	-0.05156	-0.04866	-0.03771	-0.01746	0.00573	0.02448	0.03003	0.03432	0.03148	0.0235	0.02152	0.01354	0.00986	0.00639	0.00322	0.00341	0.00095796	0.00090244
	0.03315	0.00748	0.00683	-0.00059258	-0.00343	-0.00474	-0.00445	-0.00733	-0.00508	-0.00856	-0.00887	-0.00938	-0.01037	-0.01141	-0.01256	-0.01734	-0.02131	-0.02892	-0.03453	-0.0389	-0.04554	-0.04921	-0.04961	-0.03636	-0.01394	0.00834	0.02225	0.03034	0.03321	0.03314	0.02582	0.02046	0.01557	0.00935	0.0062	0.00219	0.00252	0.0001485	0.00148
	0.03396	0.01103	0.00316	-0.00014953	-0.00102	-0.0052	-0.00595	-0.00774	-0.00809	-0.00851	-0.00784	-0.00825	-0.00949	-0.01121	-0.01348	-0.0166	-0.02045	-0.02839	-0.03111	-0.04056	-0.04516	-0.05018	-0.04827	-0.03644	-0.01526	0.00598	0.02215	0.03119	0.03372	0.03149	0.02591	0.02075	0.01285	0.01108	0.00555	0.00385	0.00222	0.00136	0.0016
	0.03479	0.00397	-0.0031	-0.00404	-0.00075329	-0.00639	-0.0068	-0.00565	-0.00698	-0.00843	-0.00782	-0.0097	-0.00788	-0.01185	-0.01195	-0.01705	-0.02268	-0.02868	-0.03435	-0.04001	-0.0433	-0.05073	-0.0483	-0.0357	-0.01701	0.00596	0.02088	0.02976	0.03327	0.03196	0.02586	0.02057	0.01343	0.00945	0.0068	0.00308	0.00413	0.00267	7.995e-05
	0.03565	0.00642	0.00779	-0.00185	-0.00074954	-0.00427	-0.00622	-0.00434	-0.00836	-0.0071	-0.00958	-0.00839	-0.00995	-0.01052	-0.01109	-0.01722	-0.02361	-0.0288	-0.03137	-0.04136	-0.04293	-0.05005	-0.05002	-0.03563	-0.0144	0.00392	0.02255	0.02871	0.0336	0.03279	0.02541	0.02105	0.01513	0.00901	0.00632	0.00248	0.001	0.00010598	-0.00144
	0.03652	0.00265	0.00612	0.00276	-0.00389	-0.00364	-0.00805	-0.00694	-0.00841	-0.0076	-0.01038	-0.00875	-0.00996	-0.00936	-0.01253	-0.01862	-0.02244	-0.02762	-0.03548	-0.03798	-0.04261	-0.05045	-0.04774	-0.0374	-0.01543	0.00571	0.02145	0.03112	0.03332	0.0321	0.02532	0.02146	0.01483	0.00906	0.00766	0.00317	0.00196	0.0027	0.00082056
	0.03742	0.00369	-0.00374	0.00062083	-0.00219	-0.00489	-0.00544	-0.0073	-0.00706	-0.00853	-0.00899	-0.00931	-0.00976	-0.01111	-0.01512	-0.01825	-0.02292	-0.02735	-0.03399	-0.03926	-0.04427	-0.0515	-0.04732	-0.03598	-0.01431	0.00652	0.02206	0.02985	0.03502	0.03261	0.02624	0.02022	0.0139	0.01019	0.00487	0.00387	0.00393	0.0014	0.00058066
	0.03834	0.00216	0.00418	-0.00146	-0.00351	-0.0045	-0.00516	-0.00631	-0.00526	-0.00734	-0.00694	-0.00752	-0.00826	-0.0121	-0.0143	-0.02019	-0.0212	-0.0283	-0.03359	-0.03817	-0.04172	-0.05044	-0.05026	-0.03666	-0.01781	0.00637	0.02121	0.03048	0.03405	0.03139	0.02499	0.0221	0.01385	0.00922	0.0057	0.00306	0.00351	0.00088461	0.00109
	0.03928	0.00707	0.00943	0.0045	-0.00428	-0.00581	-0.00493	-0.00765	-0.00538	-0.00871	-0.00977	-0.00792	-0.00789	-0.0135	-0.01343	-0.01855	-0.02392	-0.02839	-0.03482	-0.03852	-0.04222	-0.0492	-0.04638	-0.03781	-0.01756	0.0073	0.02164	0.02978	0.03466	0.03275	0.02509	0.02078	0.01179	0.00904	0.00574	0.00482	0.00246	0.00154	0.00054479
	0.04024	0.000298	0.00636	0.00353	-0.00473	-0.00642	-0.00626	-0.00658	-0.00712	-0.00906	-0.00801	-0.00908	-0.00933	-0.01041	-0.01387	-0.01851	-0.02216	-0.02882	-0.03217	-0.03741	-0.04094	-0.0484	-0.04881	-0.03527	-0.01694	0.00795	0.02212	0.0295	0.03468	0.03147	0.02485	0.01981	0.01436	0.00916	0.00556	0.00365	0.00284	0.00111	0.00139
	0.04123	0.00605	-0.00095273	0.00059735	-0.00377	-0.00401	-0.00487	-0.00707	-0.00696	-0.00713	-0.00889	-0.0082	-0.0115	-0.00898	-0.01242	-0.01902	-0.02277	-0.02648	-0.03261	-0.03961	-0.04266	-0.04902	-0.04863	-0.0367	-0.01544	0.0077	0.02191	0.02946	0.03304	0.03112	0.02564	0.02045	0.01264	0.00775	0.00593	0.00199	0.00152	0.00122	0.00164
	0.04224	0.00289	0.0004365	0.00112	-0.00168	-0.00443	-0.00563	-0.00782	-0.00677	-0.00762	-0.00994	-0.00996	-0.00912	-0.01039	-0.01302	-0.01693	-0.0211	-0.02675	-0.03359	-0.03891	-0.04351	-0.05003	-0.05195	-0.0368	-0.01759	0.00563	0.02223	0.02901	0.03341	0.03174	0.0253	0.02034	0.01435	0.01067	0.00677	0.00236	0.00143	0.00243	0.00131
	0.04328	0.00153	-0.00035086	0.00071968	-0.00338	-0.00486	-0.00465	-0.00729	-0.0092	-0.00813	-0.00866	-0.00927	-0.00953	-0.01016	-0.01463	-0.01845	-0.02299	-0.02681	-0.03391	-0.0384	-0.04456	-0.05146	-0.04925	-0.03553	-0.01695	0.00421	0.02233	0.03085	0.03381	0.03145	0.02585	0.02061	0.01444	0.00984	0.00652	0.00157	0.00084448	-0.00061503	0.00231
	0.04434	0.00574	0.00342	0.00061712	-0.00317	-0.00462	-0.0041	-0.00628	-0.00886	-0.00769	-0.00811	-0.00744	-0.00727	-0.01015	-0.01122	-0.01796	-0.02043	-0.0277	-0.03262	-0.03854	-0.0429	-0.04891	-0.05082	-0.03405	-0.01617	0.00513	0.02212	0.02996	0.03127	0.03071	0.02337	0.02077	0.01356	0.00973	0.00591	0.0025	0.00215	0.00020817	9.086e-05
	0.04543	0.0032	0.00258	0.00101	-0.0037	-0.00281	-0.00563	-0.0056	-0.00839	-0.00766	-0.01021	-0.00828	-0.00948	-0.01026	-0.01244	-0.01823	-0.02011	-0.02585	-0.03155	-0.0382	-0.0437	-0.05186	-0.05004	-0.03755	-0.01919	0.00707	0.02115	0.03057	0.03245	0.03135	0.02525	0.02321	0.01509	0.01197	0.00684	0.00478	0.00288	0.00033835	0.00288
	0.04655	0.00512	0.00459	-0.0011	-0.00364	-0.00509	-0.00637	-0.00853	-0.00784	-0.0074	-0.01034	-0.00952	-0.00922	-0.00929	-0.01082	-0.01804	-0.02393	-0.0277	-0.03253	-0.03989	-0.04227	-0.05183	-0.04957	-0.0371	-0.01631	0.00665	0.02022	0.02943	0.03174	0.02913	0.02615	0.02215	0.01264	0.01027	0.0047	0.00482	0.00275	0.00058391	0.00069011
	0.04769	0.00034384	0.00378	0.0002742	-0.00242	-0.00482	-0.00442	-0.00778	-0.00952	-0.0084	-0.00854	-0.01026	-0.0086	-0.01145	-0.01203	-0.01807	-0.02304	-0.02727	-0.03208	-0.03742	-0.04279	-0.05071	-0.05091	-0.03814	-0.01841	0.0043	0.02213	0.02895	0.03266	0.03135	0.02716	0.01991	0.0149	0.00931	0.00632	0.00301	0.00284	0.00248	0.00055806
	0.04886	0.01005	0.00349	0.00412	-0.00389	-0.00441	-0.00544	-0.00671	-0.00797	-0.00651	-0.01026	-0.01134	-0.0103	-0.0094	-0.01275	-0.01711	-0.02117	-0.02676	-0.03188	-0.03806	-0.04189	-0.04928	-0.05012	-0.03763	-0.0184	0.00556	0.02048	0.02936	0.0338	0.03155	0.02568	0.0193	0.01296	0.01213	0.00726	0.00312	0.00249	0.00024658	-0.00010413
	0.05006	0.00255	0.00596	0.00259	-0.00399	-0.00513	-0.0053	-0.00756	-0.0074	-0.00791	-0.008	-0.01047	-0.00787	-0.00886	-0.01405	-0.01759	-0.02153	-0.02649	-0.03235	-0.03834	-0.04254	-0.0522	-0.04905	-0.03693	-0.01537	0.00546	0.02058	0.02914	0.03328	0.03208	0.02376	0.02013	0.01502	0.01095	0.00786	0.00277	0.00189	0.0002697	0.00145
	0.05129	0.00605	0.00446	0.00175	-0.00208	-0.00479	-0.00667	-0.00567	-0.00651	-0.00809	-0.009	-0.01014	-0.00848	-0.00999	-0.01239	-0.0164	-0.02151	-0.02735	-0.03211	-0.03593	-0.04195	-0.05093	-0.0484	-0.03659	-0.01752	0.00716	0.02185	0.02979	0.03298	0.03151	0.02555	0.02108	0.01433	0.01037	0.00588	0.00315	0.00352	0.00315	0.00153
	0.05255	0.00668	0.01002	-0.00073296	-0.00273	-0.00417	-0.00543	-0.00822	-0.00557	-0.00813	-0.00891	-0.00909	-0.00909	-0.00916	-0.01177	-0.01871	-0.02195	-0.02751	-0.03207	-0.03818	-0.04341	-0.05075	-0.04907	-0.03673	-0.01689	0.00489	0.02056	0.02822	0.03349	0.0311	0.0256	0.02092	0.01337	0.00912	0.00579	0.00377	0.00294	0.00222	0.00052645
	0.05384	0.00744	0.00607	0.00025724	-0.00286	-0.00449	-0.00566	-0.00569	-0.00673	-0.0085	-0.00877	-0.00979	-0.00737	-0.00921	-0.01224	-0.01751	-0.02165	-0.02584	-0.03223	-0.04042	-0.04328	-0.05157	-0.05074	-0.03554	-0.01778	0.00674	0.02038	0.02933	0.03344	0.03023	0.02498	0.02049	0.01633	0.00971	0.00513	0.00279	0.00068252	0.00029234	0.00179
	0.05516	0.00603	0.00582	-0.00312	-0.00254	-0.00544	-0.00454	-0.00668	-0.00751	-0.00938	-0.00934	-0.00912	-0.00898	-0.00945	-0.01184	-0.01856	-0.02228	-0.02629	-0.03327	-0.03973	-0.04208	-0.0501	-0.04926	-0.03567	-0.01569	0.00632	0.02083	0.02834	0.03323	0.02942	0.02491	0.02127	0.01418	0.01033	0.00537	0.00246	0.00332	0.00121	0.00111
	0.05651	0.00366	0.00082795	0.00192	-0.00224	-0.00595	-0.00661	-0.00683	-0.00696	-0.00667	-0.00743	-0.00938	-0.00773	-0.00884	-0.01351	-0.01813	-0.02206	-0.0272	-0.03124	-0.0372	-0.04132	-0.05175	-0.04923	-0.03727	-0.01804	0.00435	0.01972	0.02916	0.03247	0.03064	0.02382	0.01924	0.01376	0.00945	0.00515	0.00442	0.00208	0.00382	0.00159
	0.0579	0.00834	0.00442	0.00263	-0.00297	-0.00645	-0.00617	-0.00747	-0.00743	-0.00767	-0.0085	-0.00976	-0.00772	-0.01026	-0.01327	-0.0166	-0.02179	-0.02605	-0.03389	-0.03866	-0.04305	-0.04911	-0.04946	-0.03715	-0.01746	0.00524	0.02036	0.02788	0.03182	0.03144	0.02501	0.01939	0.01597	0.00898	0.00566	0.00226	0.00278	0.00124	0.00073098
	0.05932	0.00285	0.00466	0.00177	-0.00386	-0.00463	-0.00596	-0.00666	-0.00727	-0.00717	-0.0098	-0.00961	-0.00942	-0.00845	-0.01305	-0.01701	-0.02126	-0.02684	-0.03095	-0.0404	-0.04296	-0.05011	-0.04855	-0.03703	-0.01782	0.00514	0.02127	0.03007	0.03321	0.03104	0.02377	0.02149	0.01374	0.00856	0.00652	0.003	0.00108	0.00186	0.00134
	0.06078	0.00543	0.00169	-0.00044166	-0.00334	-0.00404	-0.00638	-0.00985	-0.00598	-0.00753	-0.01029	-0.0082	-0.00825	-0.0089	-0.01291	-0.01742	-0.02227	-0.027	-0.03071	-0.03756	-0.04167	-0.05058	-0.04863	-0.03768	-0.01652	0.00458	0.02039	0.02942	0.03224	0.02943	0.02472	0.01945	0.0143	0.00916	0.00665	0.00449	0.00125	-0.00013222	0.00043011
	0.06227	0.00272	0.00869	-0.00236	-0.00325	-0.00443	-0.00501	-0.00755	-0.00576	-0.00755	-0.00869	-0.01016	-0.00861	-0.00966	-0.01167	-0.01538	-0.02084	-0.02704	-0.03157	-0.03809	-0.04302	-0.05174	-0.04925	-0.03657	-0.01723	0.00521	0.01943	0.02883	0.03175	0.03087	0.02509	0.02043	0.01413	0.0089	0.00611	0.00389	0.00151	0.00203	0.00064556
	0.0638	0.00384	0.00531	-0.00313	-0.00088022	-0.00506	-0.00486	-0.00644	-0.00769	-0.00788	-0.00856	-0.01112	-0.00846	-0.01063	-0.01298	-0.01836	-0.02204	-0.02582	-0.03282	-0.03862	-0.04257	-0.05076	-0.04964	-0.03711	-0.01665	0.0044	0.0189	0.02953	0.03316	0.03118	0.02648	0.01946	0.01384	0.00937	0.00517	0.00323	0.00096219	0.00153	0.00096172
	0.06536	0.00417	0.00407	0.00116	-0.00172	-0.00388	-0.00438	-0.00721	-0.00868	-0.00772	-0.00837	-0.0096	-0.00997	-0.01008	-0.01218	-0.01918	-0.02031	-0.02682	-0.03172	-0.03601	-0.04476	-0.04979	-0.05076	-0.03711	-0.01768	0.00483	0.02068	0.0292	0.03229	0.02984	0.02293	0.01933	0.0141	0.00916	0.00503	0.00463	0.00088825	0.00060838	8.2517e-05
	0.06697	0.00181	0.00238	-0.00055198	-0.00225	-0.00436	-0.00594	-0.00756	-0.0059	-0.00703	-0.00851	-0.00993	-0.00867	-0.00976	-0.01255	-0.01715	-0.02264	-0.02577	-0.03243	-0.0373	-0.04273	-0.05043	-0.05	-0.03732	-0.01703	0.00436	0.0206	0.029	0.03351	0.02974	0.02682	0.0211	0.01386	0.01007	0.00672	0.0024	0.00124	0.00054914	0.00209
	0.06861	0.00509	0.00275	-0.00158	-0.00386	-0.00547	-0.00443	-0.00711	-0.0078	-0.00609	-0.00759	-0.00917	-0.00794	-0.00927	-0.01098	-0.01791	-0.02129	-0.02604	-0.03145	-0.03688	-0.04117	-0.0509	-0.05059	-0.03682	-0.01748	0.00327	0.01961	0.02913	0.03361	0.03151	0.02451	0.01865	0.01504	0.01071	0.00615	0.00292	0.00256	0.00261	0.00063855
	0.07029	0.00073183	0.00523	-0.00165	-0.00416	-0.00487	-0.00511	-0.00611	-0.00584	-0.00759	-0.00802	-0.00951	-0.00823	-0.01036	-0.01146	-0.01624	-0.02175	-0.02774	-0.03318	-0.03833	-0.0436	-0.04992	-0.05034	-0.03709	-0.01834	0.00401	0.02002	0.02813	0.03237	0.03035	0.02406	0.0192	0.01364	0.00862	0.00678	0.00293	0.00056332	0.00128	0.00077957
	0.07202	0.00363	0.00305	0.00095663	-0.00474	-0.00576	-0.00631	-0.00755	-0.00698	-0.00668	-0.00895	-0.00924	-0.00919	-0.00976	-0.0118	-0.01654	-0.02268	-0.02734	-0.03188	-0.03902	-0.04305	-0.05054	-0.05062	-0.03596	-0.01707	0.00452	0.02063	0.02974	0.03198	0.03042	0.02473	0.02095	0.0141	0.00877	0.00499	0.00281	0.00257	0.00019247	0.00152
	0.07379	0.00625	0.0048	-0.00227	-0.00271	-0.00511	-0.00442	-0.00687	-0.00732	-0.00767	-0.00689	-0.00984	-0.00823	-0.01048	-0.01208	-0.01647	-0.02148	-0.02658	-0.03153	-0.0391	-0.04291	-0.05183	-0.05078	-0.03631	-0.01899	0.00449	0.01874	0.02941	0.0339	0.03056	0.02401	0.0193	0.01414	0.00944	0.00593	0.00201	0.00258	0.00065624	-0.00031891
	0.0756	-0.00069659	0.00545	-0.00241	-0.00344	-0.00533	-0.00419	-0.00779	-0.00821	-0.00847	-0.00778	-0.0087	-0.00701	-0.01071	-0.01215	-0.01837	-0.02121	-0.02597	-0.03281	-0.03746	-0.04166	-0.05052	-0.04994	-0.03775	-0.01925	0.00233	0.01974	0.02915	0.03331	0.03054	0.02429	0.01897	0.01444	0.00784	0.00572	0.00266	0.00307	0.00109	0.00096364
	0.07745	0.00352	0.00435	-0.00030767	-0.00244	-0.00403	-0.00444	-0.00784	-0.00711	-0.0072	-0.00587	-0.00767	-0.00897	-0.01088	-0.01164	-0.0168	-0.02173	-0.02615	-0.03177	-0.03652	-0.0422	-0.0511	-0.04982	-0.039	-0.01691	0.00349	0.01902	0.02846	0.03296	0.03099	0.02441	0.01942	0.01347	0.01087	0.00689	0.00434	0.00145	0.00123	-0.00093421
	0.07936	0.00023684	0.00478	0.0005894	-0.00293	-0.00454	-0.00444	-0.00785	-0.00644	-0.00695	-0.00768	-0.00994	-0.00812	-0.01015	-0.01201	-0.01744	-0.02115	-0.02619	-0.03203	-0.03951	-0.04259	-0.05158	-0.05142	-0.03836	-0.01909	0.00396	0.01837	0.02961	0.03316	0.03052	0.02495	0.02025	0.01436	0.009	0.00541	0.00359	0.00203	0.00079124	0.00175
	0.0813	0.0026	0.00578	-0.0022	-0.00281	-0.00395	-0.00598	-0.00813	-0.00774	-0.00774	-0.00944	-0.00858	-0.00961	-0.00861	-0.01319	-0.01664	-0.02148	-0.0252	-0.03137	-0.03659	-0.0426	-0.04897	-0.05152	-0.03879	-0.0178	0.00398	0.01992	0.02831	0.03218	0.02981	0.02506	0.01922	0.01448	0.00971	0.00553	0.00309	0.00105	0.00168	0.00174
	0.0833	0.00033636	0.00681	-1.5786e-05	-0.00179	-0.00524	-0.00455	-0.007	-0.00562	-0.00801	-0.00793	-0.00865	-0.00988	-0.00959	-0.01082	-0.01637	-0.02052	-0.02629	-0.03105	-0.03781	-0.04027	-0.0515	-0.05164	-0.0388	-0.01857	0.00325	0.01995	0.02957	0.03113	0.03058	0.02306	0.01813	0.01358	0.00849	0.00526	0.00313	0.00117	0.0004153	0.00056415
	0.08534	0.00838	0.00285	0.00039422	-0.00298	-0.00294	-0.00584	-0.00653	-0.00757	-0.00652	-0.00764	-0.00957	-0.00817	-0.0094	-0.01136	-0.01638	-0.0209	-0.02562	-0.03084	-0.03741	-0.04058	-0.05115	-0.04984	-0.03867	-0.02046	0.00279	0.01908	0.02914	0.03182	0.03045	0.02508	0.01911	0.01273	0.00919	0.00653	0.0039	0.00196	0.00234	-0.00060978
	0.08744	0.00367	0.00375	-0.0025	-0.00306	-0.00514	-0.00619	-0.00702	-0.00744	-0.00731	-0.00813	-0.00872	-0.00772	-0.00992	-0.01211	-0.01653	-0.02166	-0.02649	-0.03156	-0.03783	-0.0424	-0.05075	-0.05164	-0.03956	-0.01768	0.00282	0.01973	0.02762	0.0328	0.02965	0.02464	0.02092	0.01422	0.01033	0.00583	0.0035	0.00151	0.00047151	0.0005116
	0.08958	0.0068	0.00080383	-0.00118	-0.0018	-0.00415	-0.00545	-0.0071	-0.00753	-0.00739	-0.00852	-0.00859	-0.00737	-0.00965	-0.01228	-0.0173	-0.0216	-0.02585	-0.03207	-0.03701	-0.04209	-0.05	-0.05098	-0.03808	-0.01841	0.00399	0.02006	0.02932	0.03196	0.03103	0.02411	0.01914	0.0138	0.01003	0.0068	0.00254	0.00241	9.3048e-06	-0.00049265
	0.09178	0.0021	0.00521	0.00142	-0.00225	-0.00446	-0.00535	-0.00648	-0.00684	-0.00682	-0.00756	-0.00903	-0.00879	-0.01007	-0.01012	-0.01646	-0.02085	-0.02683	-0.03231	-0.03724	-0.04292	-0.05066	-0.05101	-0.0391	-0.01972	0.00373	0.0186	0.02817	0.03092	0.02935	0.02403	0.01917	0.01263	0.00995	0.00602	0.00287	0.00143	0.00213	-6.3341e-06
	0.09404	0.00352	0.0069	0.00067771	-0.00297	-0.00475	-0.00591	-0.00696	-0.00727	-0.00658	-0.00892	-0.00717	-0.00763	-0.00985	-0.0115	-0.01542	-0.02089	-0.02412	-0.03132	-0.03768	-0.043	-0.05164	-0.05232	-0.03956	-0.01885	0.00275	0.01941	0.02799	0.03243	0.02944	0.02431	0.01905	0.01403	0.01036	0.00538	0.00236	0.00167	0.00069562	-0.00018089
	0.09634	0.00109	0.0069	0.00221	-0.00361	-0.00573	-0.00541	-0.00656	-0.00786	-0.00751	-0.00892	-0.00938	-0.00923	-0.00973	-0.01082	-0.01531	-0.02149	-0.02516	-0.0317	-0.03766	-0.04355	-0.0499	-0.05167	-0.03844	-0.01858	0.00298	0.0202	0.02829	0.03178	0.03089	0.02405	0.02095	0.01482	0.00941	0.00596	0.00197	0.00256	0.00129	0.00028726
	0.09871	0.00020193	0.0027	0.00048516	-0.00394	-0.00414	-0.00534	-0.00629	-0.00734	-0.00881	-0.00837	-0.00883	-0.00753	-0.00928	-0.01125	-0.01745	-0.02114	-0.02505	-0.03083	-0.0372	-0.04149	-0.04985	-0.05243	-0.0388	-0.01897	0.00338	0.01965	0.02855	0.03257	0.02947	0.02368	0.01964	0.01326	0.0106	0.00524	0.00387	0.0018	0.00081748	0.0005874
	0.10113	-0.00325	0.00627	0.00312	-0.00273	-0.00429	-0.00469	-0.0059	-0.00675	-0.00738	-0.00855	-0.00906	-0.0088	-0.01009	-0.01071	-0.01684	-0.02139	-0.02622	-0.03223	-0.03694	-0.04232	-0.05151	-0.05242	-0.03876	-0.01849	0.00263	0.01822	0.02732	0.03152	0.03015	0.02489	0.01882	0.01421	0.01003	0.00575	0.00291	0.0025	0.00052985	0.00014379
	0.10361	0.00179	0.00235	0.0031	-0.00469	-0.00392	-0.00375	-0.00657	-0.00744	-0.0074	-0.00854	-0.00913	-0.00782	-0.00961	-0.01149	-0.01715	-0.02059	-0.02518	-0.03222	-0.03706	-0.04264	-0.0498	-0.051	-0.03959	-0.01988	0.00262	0.01963	0.02766	0.03104	0.0294	0.02501	0.01938	0.01387	0.00984	0.00585	0.00265	0.00258	0.000773	0.00222
	0.10616	0.00674	0.00691	0.00129	-0.00263	-0.00535	-0.00638	-0.00678	-0.00678	-0.00724	-0.00799	-0.00761	-0.00849	-0.00924	-0.01016	-0.01657	-0.02109	-0.0253	-0.03137	-0.03767	-0.04227	-0.05066	-0.0504	-0.03901	-0.01908	0.00301	0.01823	0.02791	0.03124	0.02961	0.02299	0.02084	0.01322	0.00807	0.00529	0.00201	0.0013	0.00145	0.00049297
	0.10876	-0.00322	0.00324	0.001	-0.00341	-0.00595	-0.00421	-0.00591	-0.00606	-0.00706	-0.00813	-0.00889	-0.00824	-0.00854	-0.01014	-0.01633	-0.02085	-0.02589	-0.03178	-0.03727	-0.04239	-0.05142	-0.05244	-0.03931	-0.01866	0.00159	0.01853	0.02705	0.03104	0.0292	0.02366	0.01972	0.01481	0.00766	0.00524	0.00301	0.00268	0.00103	0.00058937
	0.11143	0.00306	0.00502	0.00249	-0.00264	-0.00497	-0.00503	-0.00617	-0.00646	-0.00681	-0.00796	-0.00783	-0.00705	-0.00934	-0.01106	-0.01628	-0.02122	-0.0252	-0.03171	-0.03838	-0.04442	-0.05119	-0.05163	-0.03968	-0.01892	0.00135	0.01787	0.02814	0.02989	0.02888	0.02419	0.01893	0.01431	0.0094	0.00589	0.00214	0.00173	0.00176	0.00146
	0.11417	0.00234	0.00426	0.00119	-0.0017	-0.00534	-0.00645	-0.00693	-0.00715	-0.00648	-0.00852	-0.00858	-0.00791	-0.00914	-0.01018	-0.0157	-0.02205	-0.02588	-0.03038	-0.03705	-0.04263	-0.04978	-0.05165	-0.04052	-0.02071	0.00231	0.01791	0.02755	0.03071	0.0287	0.02419	0.02056	0.01413	0.0087	0.00586	0.00127	0.0022	0.00082709	0.00036038
	0.11697	0.00067339	0.00765	0.0013	-0.00257	-0.00441	-0.00636	-0.00648	-0.00751	-0.0084	-0.00847	-0.00806	-0.00684	-0.00858	-0.01142	-0.01762	-0.01956	-0.02602	-0.03064	-0.03862	-0.04279	-0.05108	-0.05191	-0.04009	-0.01959	0.00187	0.01791	0.02841	0.03123	0.02979	0.02207	0.01991	0.01382	0.00932	0.00673	0.00149	0.00199	0.00138	0.00023233
	0.11984	0.00153	0.00206	-0.00144	-0.00259	-0.00483	-0.00455	-0.00717	-0.00607	-0.00726	-0.00903	-0.00847	-0.00808	-0.00834	-0.0097	-0.0153	-0.02049	-0.02509	-0.03061	-0.03857	-0.04312	-0.05141	-0.05185	-0.03991	-0.02021	0.00162	0.01839	0.02766	0.03098	0.02916	0.02363	0.01934	0.01336	0.00928	0.00532	0.00357	0.0019	0.00107	0.00073863
	0.12278	0.00176	0.00639	0.00279	-0.00344	-0.00509	-0.00619	-0.00664	-0.0062	-0.0077	-0.00792	-0.00876	-0.00927	-0.00869	-0.01155	-0.01623	-0.01958	-0.02492	-0.03123	-0.03757	-0.04322	-0.05096	-0.0525	-0.03992	-0.02016	0.00207	0.0179	0.02716	0.03129	0.02923	0.02331	0.01883	0.01311	0.00815	0.00616	0.00408	0.00126	0.00065218	0.00024971
	0.1258	0.00668	0.00777	0.00040334	-0.00299	-0.00438	-0.00482	-0.00716	-0.00639	-0.00699	-0.00708	-0.00838	-0.00759	-0.00866	-0.01016	-0.0152	-0.02022	-0.02559	-0.03199	-0.03836	-0.04473	-0.05178	-0.05326	-0.04003	-0.02079	0.00293	0.01903	0.02763	0.03103	0.02879	0.02401	0.01902	0.0136	0.00961	0.00607	0.00307	0.00121	0.00183	0.00092483
	0.12889	0.00771	0.00137	0.0001093	-0.00241	-0.00411	-0.00453	-0.00677	-0.00718	-0.00757	-0.00731	-0.00834	-0.00717	-0.00897	-0.01082	-0.01554	-0.02077	-0.02586	-0.03164	-0.03697	-0.04203	-0.05204	-0.05301	-0.04017	-0.01986	0.00205	0.01738	0.02658	0.03123	0.02925	0.02313	0.01896	0.01423	0.00909	0.00576	0.00338	0.00135	0.00060655	-0.0001596
	0.13205	0.00326	0.00361	-0.00082062	-0.00231	-0.0044	-0.00496	-0.00702	-0.00649	-0.00775	-0.00737	-0.00843	-0.00849	-0.00841	-0.01053	-0.01614	-0.02005	-0.02556	-0.03242	-0.03817	-0.04379	-0.05169	-0.05295	-0.04119	-0.02224	0.00136	0.01732	0.02615	0.03072	0.02818	0.02333	0.01892	0.01376	0.01061	0.00595	0.00357	0.002	0.00050932	0.00042337
	0.13529	0.00543	0.00306	0.00229	-0.00268	-0.00553	-0.00502	-0.00685	-0.00757	-0.0061	-0.00846	-0.00799	-0.00777	-0.00857	-0.0112	-0.01502	-0.01981	-0.02607	-0.03216	-0.03799	-0.04347	-0.05173	-0.05319	-0.04177	-0.0214	0.00076762	0.01798	0.02654	0.03074	0.02896	0.02306	0.0187	0.01264	0.00974	0.00582	0.00316	0.00225	0.0012	0.00088883
	0.13861	0.0059	0.00454	0.00151	-0.0026	-0.00443	-0.00482	-0.00775	-0.00645	-0.00634	-0.00669	-0.00927	-0.00754	-0.00889	-0.01073	-0.01504	-0.02024	-0.02547	-0.0315	-0.03752	-0.04387	-0.05106	-0.05383	-0.04255	-0.02141	0.00107	0.01734	0.02703	0.031	0.03011	0.024	0.01925	0.01292	0.00865	0.00617	0.00275	0.00214	0.00065796	0.00016804
	0.14201	0.00526	0.00294	-0.00286	-0.00218	-0.00429	-0.00466	-0.007	-0.00711	-0.0077	-0.00818	-0.00847	-0.00837	-0.00813	-0.01032	-0.01598	-0.02032	-0.02506	-0.03003	-0.03707	-0.04304	-0.05334	-0.05341	-0.04022	-0.02198	0.00156	0.01764	0.02676	0.03109	0.0282	0.02286	0.0189	0.01421	0.00987	0.00514	0.00225	0.00057958	0.00106	0.00118
	0.1455	0.00624	0.00349	0.00249	-0.00297	-0.00509	-0.00493	-0.00765	-0.00697	-0.00682	-0.00746	-0.00787	-0.00779	-0.00769	-0.01105	-0.01507	-0.01917	-0.02459	-0.0309	-0.03849	-0.04333	-0.05177	-0.05308	-0.04012	-0.02162	0.00022329	0.01676	0.02625	0.03014	0.02995	0.02321	0.01918	0.01411	0.00807	0.00556	0.00239	0.00181	0.0011	-0.00036388
	0.14907	0.00425	0.00273	0.00214	-0.0024	-0.00561	-0.00507	-0.00685	-0.00673	-0.0065	-0.00722	-0.00794	-0.00769	-0.00761	-0.01005	-0.01564	-0.0193	-0.02485	-0.03131	-0.03783	-0.04367	-0.05255	-0.05361	-0.04161	-0.02202	0.0006948	0.01764	0.02587	0.03055	0.02893	0.02302	0.01942	0.01301	0.00916	0.00589	0.00355	0.00191	0.00087066	0.00053964
	0.15273	0.00403	0.00418	0.00052944	-0.00268	-0.00518	-0.00516	-0.00649	-0.0083	-0.00646	-0.00733	-0.00809	-0.00683	-0.00767	-0.00994	-0.01528	-0.01891	-0.02586	-0.03153	-0.03753	-0.04311	-0.05231	-0.05263	-0.03974	-0.02154	-0.00016071	0.01744	0.02631	0.03135	0.02971	0.02307	0.0192	0.01303	0.00989	0.00509	0.00351	0.00142	-0.0001	0.00113
	0.15648	0.00754	0.00526	0.0001785	-0.00372	-0.00517	-0.00478	-0.0066	-0.00729	-0.00676	-0.00835	-0.00791	-0.00737	-0.00779	-0.00985	-0.01367	-0.01958	-0.02521	-0.03186	-0.03786	-0.04439	-0.05292	-0.05466	-0.04174	-0.02253	0.00067057	0.01707	0.02657	0.02978	0.02854	0.02318	0.02006	0.01349	0.00854	0.00505	0.00288	0.00158	0.00134	0.00084048
	0.16032	0.00477	0.00387	0.00119	-0.00265	-0.00338	-0.00556	-0.00663	-0.00734	-0.00632	-0.00661	-0.00858	-0.00739	-0.00841	-0.01061	-0.01435	-0.01954	-0.02545	-0.03202	-0.03681	-0.04345	-0.0524	-0.05373	-0.04153	-0.02202	0.00016506	0.01699	0.02632	0.02958	0.02884	0.02335	0.01944	0.01381	0.00836	0.0054	0.0026	0.00101	0.00052364	0.00122
	0.16426	0.00418	0.00412	0.00185	-0.00255	-0.00427	-0.00515	-0.0066	-0.00557	-0.00649	-0.00741	-0.00777	-0.00677	-0.00778	-0.00966	-0.01518	-0.0189	-0.02395	-0.03018	-0.03782	-0.04232	-0.0536	-0.05464	-0.04159	-0.02177	-0.00035864	0.01642	0.0267	0.03013	0.02828	0.02313	0.01862	0.01338	0.00916	0.00535	0.00328	0.00247	0.00159	0.00056816
	0.16829	0.003	0.00489	-0.00061736	-0.00296	-0.00349	-0.00537	-0.00626	-0.00608	-0.00691	-0.00842	-0.00735	-0.0066	-0.00743	-0.00845	-0.01402	-0.01899	-0.02377	-0.03166	-0.0371	-0.04254	-0.05261	-0.05393	-0.04177	-0.02156	-1.267e-06	0.01689	0.0257	0.0313	0.02772	0.0241	0.01945	0.013	0.00859	0.0052	0.00371	0.00155	0.00119	0.00075794
	0.17242	0.00416	0.0058	-0.00181	-0.00345	-0.00454	-0.00508	-0.00687	-0.00676	-0.00619	-0.00807	-0.00854	-0.00785	-0.00669	-0.00917	-0.01508	-0.01942	-0.02465	-0.0309	-0.03827	-0.04317	-0.05307	-0.05464	-0.04124	-0.02188	0.00042793	0.01587	0.02586	0.03009	0.02748	0.0238	0.01884	0.01394	0.00985	0.00495	0.00273	0.00173	0.00147	0.00081254
	0.17665	0.00419	0.00489	0.00164	-0.00244	-0.00396	-0.00424	-0.00579	-0.00613	-0.00694	-0.00819	-0.00797	-0.00658	-0.00713	-0.00827	-0.01516	-0.01952	-0.02421	-0.03018	-0.03756	-0.04348	-0.05359	-0.05519	-0.04224	-0.02177	-0.00010616	0.01623	0.02634	0.03079	0.02828	0.02235	0.01848	0.01327	0.00921	0.00504	0.00288	0.00201	0.00134	0.0006536
	0.18099	0.00162	0.00412	0.00167	-0.00292	-0.00385	-0.00499	-0.00621	-0.00625	-0.00695	-0.00751	-0.00682	-0.00714	-0.00699	-0.00986	-0.01497	-0.01939	-0.02474	-0.0306	-0.03855	-0.04387	-0.05253	-0.05385	-0.04169	-0.02277	-0.00063616	0.01612	0.02562	0.03016	0.02919	0.02337	0.01943	0.01319	0.00818	0.00561	0.00385	0.00176	0.00076149	0.00093162
	0.18543	0.00233	0.00482	5.1949e-05	-0.00224	-0.0042	-0.00526	-0.00666	-0.00639	-0.00657	-0.0075	-0.00733	-0.00632	-0.00698	-0.00949	-0.01489	-0.01955	-0.02425	-0.03167	-0.03774	-0.04305	-0.05267	-0.05493	-0.04222	-0.02285	-0.0003529	0.01606	0.02587	0.03011	0.02878	0.02314	0.01809	0.01335	0.00917	0.00426	0.00313	0.0027	0.00063764	0.00099346
	0.18998	0.00529	0.00638	0.00224	-0.00272	-0.00436	-0.00532	-0.00744	-0.00775	-0.00623	-0.00766	-0.00777	-0.00734	-0.00842	-0.00916	-0.01531	-0.01861	-0.02467	-0.03034	-0.0381	-0.04374	-0.05295	-0.05493	-0.04248	-0.02289	-0.00137	0.01617	0.02587	0.0302	0.02869	0.02296	0.01849	0.01357	0.00991	0.00563	0.00216	0.00189	0.0011	0.00138
	0.19464	0.00491	0.00364	0.00403	-0.00311	-0.00342	-0.00549	-0.006	-0.00645	-0.00669	-0.00723	-0.00778	-0.0062	-0.00783	-0.00969	-0.01407	-0.01937	-0.02458	-0.03028	-0.03822	-0.04379	-0.05232	-0.05493	-0.04305	-0.02318	-0.00050695	0.01537	0.02567	0.02949	0.0283	0.02246	0.01924	0.01262	0.00836	0.00502	0.0024	0.00109	0.0012	0.00139
	0.19942	0.00196	0.004	0.00133	-0.00267	-0.00395	-0.00477	-0.0072	-0.00671	-0.00722	-0.0068	-0.00783	-0.00626	-0.0072	-0.00893	-0.01475	-0.01932	-0.02466	-0.03025	-0.03761	-0.04375	-0.05336	-0.05483	-0.04395	-0.02337	-0.00040795	0.016	0.02474	0.02954	0.02785	0.02314	0.01865	0.01299	0.00938	0.00536	0.00232	0.00089069	0.00116	0.00092447
	0.20432	0.00342	0.00434	-0.00048199	-0.00139	-0.00466	-0.00508	-0.00642	-0.00692	-0.00592	-0.00753	-0.00777	-0.00575	-0.00726	-0.00997	-0.01469	-0.01944	-0.02492	-0.03077	-0.03743	-0.04361	-0.0539	-0.05499	-0.04331	-0.02428	-0.00104	0.0157	0.02506	0.02968	0.02827	0.0221	0.01861	0.01396	0.00871	0.00607	0.00254	0.00241	-4.2606e-05	0.00152
	0.20933	0.00293	0.00365	0.00092136	-0.00264	-0.00383	-0.00368	-0.00687	-0.00637	-0.00498	-0.00701	-0.00725	-0.00666	-0.0073	-0.00866	-0.01436	-0.01909	-0.02392	-0.03068	-0.03767	-0.04425	-0.05363	-0.05576	-0.04378	-0.02406	-0.0005746	0.01581	0.02526	0.02972	0.02867	0.02368	0.01965	0.01355	0.00932	0.00567	0.00296	0.00252	0.00162	0.0006471
	0.21447	0.00027463	0.00246	0.00168	-0.00259	-0.00416	-0.00524	-0.00702	-0.0064	-0.00514	-0.00639	-0.00746	-0.00712	-0.00759	-0.00916	-0.01374	-0.01895	-0.02434	-0.03117	-0.03752	-0.0437	-0.05437	-0.05495	-0.04427	-0.02444	-0.00188	0.01511	0.02444	0.02923	0.02827	0.02223	0.01945	0.01248	0.00859	0.00485	0.00295	0.00188	0.00123	0.00084913
	0.21974	0.00211	0.00546	0.0011	-0.00169	-0.00443	-0.00476	-0.00554	-0.0063	-0.00525	-0.00688	-0.00647	-0.00678	-0.00747	-0.00952	-0.01374	-0.01906	-0.02391	-0.03084	-0.03746	-0.04407	-0.05455	-0.05617	-0.04466	-0.02395	-0.00249	0.01524	0.02538	0.02978	0.02733	0.02286	0.01865	0.0132	0.00867	0.00493	0.00266	0.00133	0.00064217	0.00152
	0.22513	0.00098247	0.00515	0.00063997	-0.00261	-0.00424	-0.00413	-0.00633	-0.00699	-0.00557	-0.00736	-0.00677	-0.00644	-0.00667	-0.00856	-0.01402	-0.01898	-0.02424	-0.03111	-0.03752	-0.04335	-0.05419	-0.05689	-0.04498	-0.02449	-0.00185	0.01465	0.02485	0.02895	0.02752	0.02276	0.01848	0.01344	0.0089	0.0053	0.00378	0.00202	0.00078182	0.00044357
	0.23066	0.00247	0.00524	0.00235	-0.00254	-0.00445	-0.00561	-0.00633	-0.00655	-0.00654	-0.00751	-0.00655	-0.00627	-0.00725	-0.00852	-0.01381	-0.01893	-0.02393	-0.03052	-0.03749	-0.04468	-0.055	-0.05612	-0.0439	-0.02551	-0.00196	0.01451	0.02503	0.02936	0.02762	0.02252	0.01839	0.01315	0.00932	0.00502	0.00324	0.00211	0.00185	0.00033938
	0.23632	0.00235	0.00545	0.00172	-0.00243	-0.00451	-0.00526	-0.00586	-0.0069	-0.00555	-0.00704	-0.00669	-0.00638	-0.00708	-0.00971	-0.014	-0.01788	-0.0233	-0.03066	-0.03779	-0.04405	-0.05341	-0.0564	-0.04446	-0.0249	-0.00298	0.01425	0.02528	0.02925	0.02766	0.02186	0.01832	0.01287	0.00888	0.00539	0.00247	0.00127	0.00203	0.00081072
	0.24212	0.00446	0.00599	9.6728e-05	-0.0031	-0.00423	-0.00474	-0.00631	-0.00638	-0.00665	-0.00734	-0.00676	-0.00576	-0.00666	-0.00821	-0.01288	-0.01841	-0.02351	-0.03089	-0.03732	-0.04434	-0.05439	-0.05692	-0.04524	-0.02491	-0.00236	0.01491	0.02474	0.02828	0.0279	0.02219	0.01886	0.01312	0.00888	0.00556	0.00223	0.00209	0.00145	0.0003877
	0.24806	0.00239	0.0045	-0.00066821	-0.00308	-0.00398	-0.00518	-0.00629	-0.00618	-0.00561	-0.00655	-0.00645	-0.00521	-0.00649	-0.00848	-0.01427	-0.01857	-0.02451	-0.03057	-0.03819	-0.04417	-0.05412	-0.05777	-0.04486	-0.02521	-0.00287	0.01486	0.02388	0.0293	0.02811	0.0224	0.01825	0.0138	0.00869	0.00493	0.00197	0.00137	0.00172	0.00128
	0.25415	0.00338	0.00246	0.00275	-0.00188	-0.00387	-0.00469	-0.00598	-0.00568	-0.00594	-0.00675	-0.00738	-0.00572	-0.00531	-0.00857	-0.01275	-0.01864	-0.02368	-0.03001	-0.03711	-0.0446	-0.05469	-0.05746	-0.04509	-0.02532	-0.00318	0.01394	0.0239	0.0296	0.02704	0.02265	0.01865	0.01364	0.00892	0.0048	0.00257	0.00181	0.00037051	0.00073397
	0.26039	0.00694	0.00468	0.0013	-0.00235	-0.00471	-0.00451	-0.00574	-0.00576	-0.00625	-0.00687	-0.0076	-0.00559	-0.00629	-0.00845	-0.01282	-0.0185	-0.02276	-0.02987	-0.03766	-0.04396	-0.05437	-0.05781	-0.04487	-0.02616	-0.00349	0.01364	0.02383	0.0291	0.02819	0.02261	0.01854	0.01393	0.00834	0.00573	0.0024	0.00175	0.00171	0.0009084
	0.26678	0.00405	0.00522	0.00103	-0.00233	-0.0038	-0.00495	-0.00557	-0.0066	-0.00502	-0.00637	-0.00661	-0.0053	-0.00627	-0.00856	-0.01342	-0.01831	-0.02335	-0.03002	-0.03746	-0.04445	-0.05415	-0.05861	-0.04637	-0.02654	-0.00422	0.01391	0.0235	0.02902	0.02728	0.02276	0.01806	0.01313	0.00916	0.00513	0.00342	0.00173	0.00157	0.00093535
	0.27333	0.004	0.00361	0.00062484	-0.00227	-0.00427	-0.00409	-0.0059	-0.00573	-0.00571	-0.00682	-0.00646	-0.00535	-0.00588	-0.00858	-0.01258	-0.01765	-0.02339	-0.02932	-0.03685	-0.04432	-0.05516	-0.05796	-0.04631	-0.0263	-0.0035	0.01359	0.02439	0.02817	0.0273	0.02274	0.01898	0.01361	0.00923	0.00591	0.00255	0.00236	0.00168	0.0005413
	0.28004	0.0052	0.00431	-0.00017082	-0.00174	-0.00413	-0.00413	-0.00601	-0.00503	-0.00527	-0.00642	-0.00625	-0.00601	-0.00575	-0.00797	-0.01366	-0.01791	-0.02379	-0.03004	-0.0378	-0.04532	-0.05488	-0.05894	-0.0465	-0.02688	-0.00454	0.01307	0.02366	0.02811	0.02731	0.02265	0.01906	0.01346	0.00885	0.00562	0.00249	0.00206	0.00093909	0.00023395
	0.28691	0.00374	0.00551	0.00202	-0.00277	-0.00396	-0.00427	-0.00656	-0.00654	-0.00581	-0.00675	-0.00612	-0.00559	-0.00602	-0.00747	-0.01287	-0.0179	-0.02306	-0.03012	-0.03772	-0.04435	-0.05548	-0.05824	-0.04663	-0.02775	-0.00403	0.01346	0.02371	0.02899	0.02662	0.02196	0.01817	0.0132	0.00864	0.00568	0.00275	0.00183	0.00148	0.00112
	0.29395	0.00513	0.00284	0.00067644	-0.00226	-0.00419	-0.00473	-0.00641	-0.00616	-0.00633	-0.00697	-0.00609	-0.00573	-0.00562	-0.00831	-0.01331	-0.01773	-0.02382	-0.02984	-0.03768	-0.04436	-0.05435	-0.0597	-0.04669	-0.02829	-0.00418	0.0133	0.02341	0.02902	0.0273	0.02232	0.01923	0.01322	0.00889	0.00545	0.0032	0.00129	0.00079853	0.00097293
	0.30117	0.0045	0.00512	0.00153	-0.00261	-0.00346	-0.00461	-0.0058	-0.00645	-0.00561	-0.0062	-0.0068	-0.00526	-0.00602	-0.00811	-0.01262	-0.01798	-0.02333	-0.0306	-0.03762	-0.04502	-0.05611	-0.05877	-0.04675	-0.02769	-0.00507	0.01352	0.0236	0.02885	0.02776	0.02319	0.01902	0.01374	0.0085	0.00532	0.00352	0.00217	0.00138	0.00062835
	0.30856	0.00367	0.0054	-0.00028314	-0.00167	-0.00322	-0.00431	-0.00599	-0.00598	-0.00545	-0.00624	-0.00623	-0.00486	-0.00468	-0.00718	-0.01268	-0.01782	-0.02334	-0.02944	-0.03776	-0.04382	-0.05625	-0.05948	-0.04705	-0.02807	-0.00459	0.01236	0.02315	0.02817	0.02762	0.0227	0.01843	0.01295	0.00894	0.0053	0.00267	0.0014	0.00141	0.00075883
	0.31614	0.0039	0.00383	0.00081674	-0.00277	-0.0038	-0.00391	-0.00622	-0.00612	-0.00553	-0.006	-0.00607	-0.00526	-0.00555	-0.00791	-0.01275	-0.01797	-0.0228	-0.02937	-0.03789	-0.04455	-0.05569	-0.06022	-0.04788	-0.02799	-0.00522	0.0135	0.02285	0.02742	0.02695	0.02226	0.01799	0.01247	0.00916	0.0049	0.00304	0.00213	0.00077343	0.00134
	0.3239	0.0049	0.00482	0.00176	-0.00271	-0.0035	-0.00376	-0.006	-0.00568	-0.00543	-0.00649	-0.0055	-0.00491	-0.00598	-0.00749	-0.01307	-0.01705	-0.02342	-0.03082	-0.03747	-0.04536	-0.05692	-0.06026	-0.04769	-0.02873	-0.0057	0.01204	0.02272	0.02767	0.02731	0.0222	0.01795	0.01337	0.00933	0.0059	0.00282	0.00205	0.00163	0.00066154
	0.33185	0.00464	0.00557	0.00102	-0.00145	-0.00417	-0.00469	-0.00604	-0.00546	-0.00506	-0.00647	-0.0066	-0.00541	-0.00587	-0.00756	-0.01201	-0.01782	-0.02327	-0.03006	-0.03821	-0.04609	-0.057	-0.06051	-0.04836	-0.02873	-0.00573	0.0119	0.02278	0.02737	0.02661	0.02269	0.01868	0.01293	0.00889	0.00522	0.00316	0.00262	0.00128	0.00086813
	0.33999	0.0044	0.00513	0.00047369	-0.00162	-0.00382	-0.00372	-0.00514	-0.00627	-0.00581	-0.00621	-0.00615	-0.00482	-0.00518	-0.00683	-0.01281	-0.01722	-0.02318	-0.02955	-0.03872	-0.04539	-0.05705	-0.06054	-0.04802	-0.02929	-0.00543	0.01175	0.02256	0.02808	0.02672	0.02188	0.01836	0.01349	0.0086	0.00594	0.00366	0.00197	0.00088936	0.00077266
	0.34834	0.0024	0.00662	0.00125	-0.00233	-0.00431	-0.00439	-0.00595	-0.00531	-0.0054	-0.00598	-0.00604	-0.00476	-0.00577	-0.00686	-0.01243	-0.01728	-0.02338	-0.03027	-0.03704	-0.04541	-0.05753	-0.06083	-0.04801	-0.02933	-0.00666	0.01218	0.02239	0.02795	0.02692	0.02216	0.01773	0.01301	0.00878	0.00534	0.00379	0.00168	0.00207	0.00103
	0.35689	0.00296	0.00595	0.00111	-0.00203	-0.00399	-0.00469	-0.00562	-0.00552	-0.00502	-0.00583	-0.00579	-0.00435	-0.00491	-0.00697	-0.01129	-0.01686	-0.02352	-0.0297	-0.0382	-0.04546	-0.0575	-0.06135	-0.04954	-0.02987	-0.00626	0.01152	0.02225	0.02705	0.02686	0.02207	0.01774	0.01348	0.00911	0.0057	0.003	0.00175	0.00152	0.00089849
	0.36565	0.00233	0.00619	0.00123	-0.00165	-0.00344	-0.00386	-0.00588	-0.00566	-0.00517	-0.00628	-0.00535	-0.00444	-0.00493	-0.00611	-0.0116	-0.01741	-0.02298	-0.02982	-0.03766	-0.04603	-0.05775	-0.06127	-0.04915	-0.02994	-0.0068	0.01132	0.02279	0.02727	0.02668	0.022	0.01867	0.01387	0.00858	0.00559	0.00251	0.00146	0.00079641	0.0008341
	0.37462	0.00329	0.00663	-0.0004389	-0.00215	-0.00325	-0.00409	-0.00584	-0.00487	-0.00445	-0.00633	-0.0049	-0.00428	-0.00494	-0.0064	-0.01214	-0.01698	-0.02324	-0.03003	-0.03771	-0.04637	-0.05742	-0.0611	-0.04949	-0.03019	-0.00679	0.01151	0.02159	0.02784	0.02671	0.02198	0.01861	0.01328	0.00943	0.00603	0.00246	0.00196	0.00055408	0.00069766
	0.38382	0.0021	0.00324	0.00153	-0.00215	-0.00397	-0.00395	-0.00509	-0.00601	-0.00535	-0.0065	-0.00496	-0.00432	-0.00434	-0.00699	-0.01232	-0.01727	-0.02248	-0.02965	-0.03834	-0.04565	-0.05767	-0.06237	-0.04994	-0.03109	-0.00692	0.01135	0.02201	0.0268	0.02665	0.02184	0.01829	0.01269	0.00878	0.00547	0.0027	0.00263	0.00088844	0.00057596
	0.39324	0.00376	0.00481	0.00034093	-0.00236	-0.00358	-0.00387	-0.00594	-0.00575	-0.0045	-0.00598	-0.00517	-0.00399	-0.00454	-0.00643	-0.01173	-0.01662	-0.02274	-0.02975	-0.03848	-0.04599	-0.05798	-0.06199	-0.05104	-0.03149	-0.00751	0.01132	0.02134	0.028	0.02651	0.02223	0.01801	0.01318	0.00948	0.00532	0.00337	0.00196	0.00098355	0.00068715
	0.40289	0.00487	0.00411	-0.00019141	-0.00214	-0.00382	-0.00488	-0.00608	-0.0067	-0.00532	-0.00567	-0.005	-0.00396	-0.00475	-0.00657	-0.01122	-0.01643	-0.02278	-0.0297	-0.03828	-0.04597	-0.05874	-0.06273	-0.05042	-0.03094	-0.00817	0.01094	0.02137	0.02682	0.02663	0.02171	0.01803	0.01287	0.00869	0.00478	0.00361	0.00185	0.00198	0.00088083
	0.41278	0.00389	0.0052	7.6946e-05	-0.00144	-0.00328	-0.00421	-0.00574	-0.00593	-0.00456	-0.00573	-0.00506	-0.00414	-0.00442	-0.00652	-0.011	-0.01686	-0.02205	-0.0301	-0.03855	-0.04589	-0.05874	-0.06264	-0.05131	-0.03197	-0.00773	0.01086	0.0213	0.02653	0.02671	0.02207	0.01832	0.01324	0.0086	0.00526	0.00306	0.0017	0.00115	0.00044124
	0.42292	0.00372	0.00339	9.6171e-06	-0.00193	-0.00304	-0.00414	-0.00522	-0.00496	-0.00551	-0.0054	-0.00556	-0.00349	-0.00472	-0.00606	-0.01129	-0.01634	-0.02312	-0.02972	-0.03901	-0.04718	-0.05865	-0.06305	-0.05157	-0.03223	-0.00849	0.00997	0.02237	0.0265	0.02598	0.02128	0.01837	0.01286	0.00858	0.00615	0.00303	0.00088941	0.00161	0.00109
	0.4333	0.00548	0.00285	0.00356	-0.00159	-0.00372	-0.00449	-0.00606	-0.00546	-0.0048	-0.00525	-0.00514	-0.00439	-0.00459	-0.00651	-0.01112	-0.01665	-0.02248	-0.03022	-0.03735	-0.04751	-0.05944	-0.06421	-0.05216	-0.0323	-0.00914	0.00983	0.02115	0.02686	0.02648	0.02138	0.01818	0.01406	0.00896	0.00612	0.00322	0.00208	0.0015	0.00062109
	0.44393	0.00428	0.00554	0.00182	-0.00161	-0.00342	-0.00378	-0.00547	-0.00629	-0.00521	-0.00538	-0.00481	-0.00409	-0.00426	-0.00615	-0.01099	-0.01558	-0.02303	-0.03	-0.03859	-0.0472	-0.05868	-0.06339	-0.05231	-0.03337	-0.00895	0.00938	0.02113	0.02729	0.02624	0.02196	0.01833	0.01338	0.00872	0.00609	0.00214	0.00156	0.00158	0.00080131
	0.45483	0.00116	0.00444	0.00166	-0.00136	-0.0038	-0.00395	-0.00525	-0.00551	-0.00503	-0.00506	-0.00432	-0.0033	-0.00425	-0.00628	-0.01035	-0.01554	-0.02276	-0.03022	-0.03894	-0.04733	-0.05958	-0.06458	-0.05296	-0.03293	-0.00898	0.00968	0.02147	0.02681	0.02623	0.02175	0.01861	0.01293	0.0093	0.00576	0.00362	0.0024	0.00078203	0.0004491
	0.46599	0.00318	0.0055	0.00174	-0.00201	-0.00359	-0.00399	-0.00585	-0.00541	-0.0052	-0.00503	-0.00487	-0.00285	-0.00387	-0.00596	-0.01078	-0.01657	-0.0217	-0.02961	-0.03934	-0.04698	-0.06027	-0.06487	-0.05271	-0.03263	-0.00923	0.00946	0.02153	0.02645	0.02651	0.02208	0.01876	0.01371	0.00876	0.00554	0.00359	0.00159	0.00093959	0.00078426
	0.47743	0.00355	0.0038	0.00319	-0.0023	-0.00294	-0.00378	-0.00542	-0.00573	-0.00436	-0.00458	-0.00523	-0.00342	-0.00379	-0.00577	-0.01036	-0.01627	-0.02218	-0.02975	-0.03855	-0.04724	-0.06047	-0.06463	-0.05311	-0.03316	-0.00981	0.00984	0.02126	0.02663	0.02644	0.02191	0.01886	0.01288	0.00824	0.00576	0.0039	0.00272	0.00116	0.00116
	0.48915	0.00622	0.00411	0.00178	-0.00175	-0.00342	-0.00369	-0.00588	-0.00588	-0.00425	-0.00523	-0.00437	-0.00281	-0.00351	-0.00467	-0.01044	-0.01583	-0.02312	-0.02936	-0.03906	-0.04706	-0.06003	-0.0655	-0.05365	-0.03348	-0.01015	0.00903	0.02124	0.02652	0.02672	0.02194	0.01827	0.01304	0.00914	0.0055	0.0037	0.00168	0.00144	0.00089369
	0.50116	0.00362	0.00596	-0.00072264	-0.00177	-0.00309	-0.00386	-0.00559	-0.00498	-0.0042	-0.00505	-0.00483	-0.00352	-0.00347	-0.00493	-0.01026	-0.01567	-0.02222	-0.02925	-0.03877	-0.04762	-0.06066	-0.06567	-0.0542	-0.03409	-0.01018	0.00936	0.02083	0.0259	0.02628	0.02229	0.0185	0.01383	0.00914	0.00572	0.00343	0.00187	0.00119	0.00018345
	0.51346	0.00488	0.00414	7.1371e-05	-0.00192	-0.0034	-0.00391	-0.00494	-0.00547	-0.00416	-0.00524	-0.00446	-0.00301	-0.00282	-0.00571	-0.01045	-0.01642	-0.02221	-0.02991	-0.03906	-0.04727	-0.06091	-0.06557	-0.05447	-0.03451	-0.01057	0.00911	0.01977	0.02622	0.02661	0.02196	0.01857	0.0135	0.00908	0.00587	0.00334	0.00274	0.00172	0.00060816
	0.52606	0.00552	0.0041	0.00026916	-0.00191	-0.00323	-0.00342	-0.00574	-0.00539	-0.00478	-0.00486	-0.00472	-0.00319	-0.00314	-0.00539	-0.00989	-0.01578	-0.02194	-0.03024	-0.03875	-0.0478	-0.0614	-0.06637	-0.05491	-0.03472	-0.01084	0.00809	0.02004	0.02625	0.02622	0.02234	0.01909	0.01427	0.00953	0.00571	0.00413	0.00237	0.0015	0.00089971
	0.53898	0.00252	0.00353	0.00239	-0.00148	-0.0032	-0.00368	-0.00516	-0.00476	-0.00423	-0.00496	-0.00403	-0.00322	-0.00355	-0.00524	-0.00994	-0.01594	-0.02196	-0.02911	-0.03841	-0.04763	-0.06123	-0.06701	-0.05515	-0.03538	-0.01087	0.00839	0.0203	0.02662	0.02619	0.02237	0.01882	0.01363	0.00881	0.0062	0.00388	0.0025	0.00119	0.00155
	0.55221	0.00362	0.00731	0.00193	-0.00109	-0.0032	-0.0037	-0.00534	-0.00497	-0.00411	-0.00459	-0.00392	-0.00294	-0.00327	-0.00546	-0.0102	-0.01546	-0.02191	-0.02957	-0.03929	-0.04809	-0.0621	-0.06669	-0.05556	-0.03586	-0.01107	0.00841	0.01978	0.02592	0.02649	0.02202	0.0184	0.01346	0.0092	0.00636	0.00316	0.00227	0.00147	0.00050238
	0.56576	0.00181	0.00663	0.00122	-0.00134	-0.00276	-0.0041	-0.00525	-0.00508	-0.004	-0.00494	-0.00417	-0.00281	-0.0031	-0.0054	-0.01005	-0.01568	-0.02198	-0.02993	-0.03866	-0.04808	-0.06152	-0.06745	-0.05597	-0.03636	-0.01157	0.00783	0.01974	0.02631	0.02692	0.02236	0.01802	0.01354	0.00996	0.00603	0.00408	0.00338	0.00131	0.00104
	0.57965	0.00586	0.00569	0.00145	-0.00156	-0.00317	-0.00324	-0.00484	-0.00542	-0.00382	-0.00458	-0.00379	-0.00248	-0.00271	-0.00484	-0.00966	-0.01537	-0.0227	-0.02998	-0.03885	-0.04851	-0.06243	-0.0688	-0.05663	-0.03622	-0.01198	0.00815	0.01991	0.02584	0.02657	0.02219	0.01871	0.01376	0.00925	0.00595	0.00309	0.00268	0.00122	0.00117
	0.59388	0.00608	0.00453	0.0017	-0.0015	-0.00273	-0.00395	-0.00492	-0.00487	-0.00357	-0.00472	-0.00336	-0.00225	-0.00301	-0.0047	-0.01006	-0.01523	-0.02159	-0.02988	-0.03941	-0.04932	-0.06306	-0.06884	-0.057	-0.03695	-0.01231	0.0077	0.01967	0.02626	0.02624	0.02221	0.01857	0.01377	0.00976	0.00613	0.00379	0.00238	0.00167	0.00056935
	0.60845	0.00302	0.00575	0.00017415	-0.0016	-0.00334	-0.00349	-0.00531	-0.00513	-0.00348	-0.00415	-0.0041	-0.00237	-0.00284	-0.00443	-0.00936	-0.01532	-0.02201	-0.02966	-0.03958	-0.04871	-0.06281	-0.0694	-0.05764	-0.03753	-0.01217	0.0076	0.02004	0.0264	0.02665	0.02224	0.01914	0.01454	0.00951	0.00627	0.00429	0.00293	0.00167	0.00178
	0.62339	0.00319	0.00556	7.5711e-05	-0.00175	-0.00303	-0.00352	-0.00484	-0.0053	-0.00437	-0.00401	-0.00371	-0.00236	-0.00198	-0.00455	-0.00975	-0.01553	-0.021	-0.02964	-0.03901	-0.04926	-0.06353	-0.06984	-0.05817	-0.03781	-0.01276	0.00729	0.01997	0.02612	0.02662	0.02239	0.0189	0.014	0.00982	0.00622	0.00318	0.00251	0.00128	0.00034861
	0.63869	0.00322	0.00517	0.00094912	-0.00146	-0.00272	-0.00367	-0.00478	-0.00503	-0.00411	-0.0045	-0.00359	-0.00218	-0.00235	-0.00422	-0.00983	-0.01517	-0.02212	-0.03052	-0.03977	-0.0497	-0.06368	-0.06967	-0.05785	-0.03729	-0.0133	0.0071	0.0198	0.02582	0.02637	0.02223	0.01914	0.01412	0.00948	0.00624	0.00401	0.00318	0.00168	0.00082954
	0.65437	0.00222	0.00638	0.00126	-0.00143	-0.00296	-0.00344	-0.00523	-0.00448	-0.00401	-0.00424	-0.00317	-0.00225	-0.00266	-0.00431	-0.00947	-0.01535	-0.02211	-0.0294	-0.03939	-0.0492	-0.0643	-0.07011	-0.05899	-0.03856	-0.01348	0.00704	0.01961	0.02566	0.02606	0.02217	0.01913	0.01405	0.01022	0.00622	0.0041	0.00266	0.00178	0.00097259
	0.67043	0.00442	0.00617	0.00062931	-0.00114	-0.00316	-0.00338	-0.00516	-0.00493	-0.00382	-0.00321	-0.00312	-0.00215	-0.00234	-0.00445	-0.0094	-0.01503	-0.02242	-0.02975	-0.04014	-0.05033	-0.06438	-0.07118	-0.05898	-0.03896	-0.01377	0.00679	0.01963	0.02601	0.02631	0.0223	0.01902	0.01411	0.01028	0.0065	0.00402	0.00277	0.00186	0.00056218
	0.68689	0.00411	0.00644	0.00129	-0.00070407	-0.00327	-0.00361	-0.00449	-0.00467	-0.00357	-0.00387	-0.00373	-0.00187	-0.00235	-0.00453	-0.00936	-0.01498	-0.02175	-0.03004	-0.0401	-0.05	-0.06486	-0.07128	-0.05981	-0.03923	-0.01398	0.00661	0.01919	0.0266	0.02648	0.02273	0.01905	0.01419	0.01028	0.00652	0.00367	0.00279	0.00161	0.00046678
	0.70375	0.00347	0.00634	0.00164	-0.00157	-0.0029	-0.00356	-0.00452	-0.00483	-0.0033	-0.00325	-0.00325	-0.00176	-0.00217	-0.00427	-0.00913	-0.01467	-0.02229	-0.03009	-0.03987	-0.04978	-0.06496	-0.07192	-0.06017	-0.03944	-0.0138	0.00682	0.01947	0.02613	0.02667	0.02266	0.0195	0.01421	0.01065	0.00681	0.00402	0.00308	0.00199	0.00057906
	0.72102	0.00475	0.0053	0.00204	-0.00131	-0.00312	-0.00354	-0.00452	-0.00433	-0.00367	-0.00366	-0.00352	-0.00193	-0.0018	-0.00407	-0.00925	-0.01489	-0.02192	-0.03082	-0.03988	-0.0507	-0.06548	-0.07174	-0.06047	-0.03942	-0.01435	0.00632	0.01919	0.02612	0.02701	0.02257	0.01989	0.01466	0.01074	0.00651	0.0039	0.00271	0.00153	0.00080397
	0.73872	0.00321	0.00467	0.00235	-0.00068327	-0.0032	-0.00319	-0.00513	-0.00434	-0.00375	-0.00376	-0.00305	-0.00169	-0.00199	-0.00367	-0.00964	-0.01529	-0.02185	-0.03036	-0.04117	-0.05028	-0.06552	-0.07227	-0.06031	-0.04053	-0.01462	0.0059	0.01893	0.02599	0.02668	0.02285	0.01928	0.01426	0.01067	0.00703	0.00436	0.00268	0.0018	0.00101
	0.75686	0.00674	0.00734	0.00155	-0.00065472	-0.00276	-0.00293	-0.00484	-0.00388	-0.00397	-0.00342	-0.00326	-0.00183	-0.0018	-0.00376	-0.00878	-0.01537	-0.02215	-0.0304	-0.04127	-0.05017	-0.06622	-0.07244	-0.06153	-0.04091	-0.01509	0.00612	0.01932	0.02626	0.02662	0.02324	0.0199	0.01526	0.01048	0.00694	0.00444	0.00343	0.00147	0.00118
	0.77543	0.00451	0.00727	0.00168	-0.00105	-0.00241	-0.0033	-0.00464	-0.0044	-0.00321	-0.00315	-0.00275	-0.00154	-0.0015	-0.00334	-0.00945	-0.01468	-0.02216	-0.03009	-0.04085	-0.05185	-0.06651	-0.07314	-0.06177	-0.04141	-0.01584	0.00582	0.01895	0.0262	0.02704	0.02297	0.02016	0.01475	0.01104	0.00727	0.00406	0.00288	0.00183	0.00115
	0.79447	0.0045	0.0053	0.00217	-0.00073489	-0.00317	-0.00313	-0.00456	-0.00421	-0.00364	-0.00334	-0.00301	-0.00093557	-0.00204	-0.00306	-0.00879	-0.01475	-0.02151	-0.03062	-0.04097	-0.05177	-0.06654	-0.07389	-0.06208	-0.04158	-0.01599	0.00581	0.01869	0.02627	0.02706	0.02363	0.02089	0.01509	0.01125	0.00745	0.00407	0.00292	0.00227	0.00176
	0.81397	0.00362	0.00472	0.00312	-0.0011	-0.00292	-0.00356	-0.00547	-0.00398	-0.0029	-0.0034	-0.00265	-0.00187	-0.00104	-0.00302	-0.00892	-0.01452	-0.02198	-0.03039	-0.04085	-0.05208	-0.06715	-0.07412	-0.06267	-0.04158	-0.01598	0.00557	0.01833	0.02634	0.0271	0.02334	0.02044	0.01576	0.01145	0.00728	0.00407	0.00308	0.00198	0.00118
	0.83395	0.00453	0.00614	0.00216	-0.00082932	-0.00322	-0.0033	-0.00402	-0.00395	-0.00318	-0.00351	-0.00258	-0.00157	-0.00111	-0.0032	-0.00873	-0.01509	-0.02246	-0.03074	-0.04103	-0.05188	-0.06808	-0.07435	-0.06321	-0.04195	-0.01651	0.00535	0.01913	0.02641	0.02799	0.02385	0.0206	0.01559	0.01041	0.00795	0.00403	0.00292	0.0024	0.00121
	0.85442	0.00161	0.00364	0.00254	-0.00101	-0.00301	-0.00285	-0.00496	-0.00463	-0.00267	-0.00348	-0.00251	-0.00148	-0.00144	-0.00338	-0.00863	-0.01466	-0.02216	-0.03088	-0.04143	-0.05246	-0.06836	-0.07578	-0.06338	-0.04282	-0.01582	0.00512	0.01889	0.02646	0.02727	0.0234	0.02078	0.01537	0.01139	0.00854	0.00439	0.00381	0.00189	0.00147
	0.87539	0.00357	0.00326	0.00267	-0.00051761	-0.00257	-0.00331	-0.00445	-0.00411	-0.00313	-0.00381	-0.00252	-0.00122	-0.00132	-0.00294	-0.00878	-0.01473	-0.02285	-0.03085	-0.04161	-0.05257	-0.06848	-0.07547	-0.06372	-0.04268	-0.0168	0.00532	0.01895	0.02641	0.02742	0.02401	0.0209	0.01599	0.01196	0.00818	0.00489	0.00319	0.00187	0.00144
	0.89688	0.0038	0.00571	0.00188	-0.0007076	-0.00268	-0.00279	-0.00492	-0.0045	-0.00301	-0.00306	-0.00297	-0.00075458	-0.00136	-0.00269	-0.00858	-0.01487	-0.02177	-0.03089	-0.04157	-0.05278	-0.06981	-0.07688	-0.06494	-0.04326	-0.01771	0.00526	0.01877	0.0268	0.02726	0.02455	0.02171	0.01642	0.01203	0.00767	0.00482	0.00365	0.00244	0.00127
	0.91889	0.00258	0.00388	0.00212	-0.00069672	-0.00266	-0.00288	-0.00427	-0.00408	-0.0032	-0.00281	-0.0026	-0.00113	-0.00098625	-0.00302	-0.00857	-0.01474	-0.0223	-0.0308	-0.04218	-0.05296	-0.06932	-0.07692	-0.06433	-0.04373	-0.01685	0.00508	0.01903	0.02662	0.02845	0.02471	0.02114	0.01644	0.01254	0.0084	0.00515	0.00363	0.00206	0.00147
	0.94145	0.00404	0.0039	0.00202	-0.0009707	-0.00268	-0.00287	-0.00419	-0.004	-0.00313	-0.00273	-0.00255	-0.0008126	-0.0011	-0.00305	-0.00833	-0.01527	-0.02234	-0.03144	-0.0424	-0.05324	-0.06999	-0.07758	-0.06533	-0.04339	-0.01713	0.00485	0.01915	0.02683	0.02779	0.0249	0.02156	0.01645	0.01241	0.00839	0.00564	0.0034	0.00199	0.00134
	0.96456	0.00476	0.00504	0.0019	-0.00053381	-0.0025	-0.00278	-0.00462	-0.0038	-0.00347	-0.00294	-0.00255	-0.00063638	-0.00053389	-0.00261	-0.00858	-0.0147	-0.02239	-0.03141	-0.04241	-0.05394	-0.07037	-0.07743	-0.06548	-0.044	-0.01803	0.00501	0.01895	0.02701	0.02842	0.02523	0.02236	0.01673	0.01254	0.00862	0.0053	0.00337	0.00249	0.00132
	0.98824	0.00324	0.00428	0.00060315	-0.00061214	-0.00275	-0.00287	-0.00431	-0.00329	-0.00283	-0.00326	-0.0017	-0.00080227	-0.00044734	-0.00281	-0.00913	-0.0149	-0.02317	-0.03171	-0.0428	-0.05391	-0.07116	-0.07784	-0.0665	-0.04449	-0.01762	0.00516	0.01929	0.02767	0.02878	0.02497	0.02229	0.0173	0.01273	0.00882	0.00527	0.00401	0.00267	0.00153
	1.0125	0.0047	0.0053	0.00097138	-0.00106	-0.00243	-0.00316	-0.00453	-0.00377	-0.00279	-0.00264	-0.00201	-0.00044997	-0.00046455	-0.00308	-0.00838	-0.01471	-0.02257	-0.03175	-0.04359	-0.05464	-0.07112	-0.07804	-0.06649	-0.04472	-0.01793	0.00506	0.01938	0.02716	0.02892	0.0254	0.02278	0.01715	0.01331	0.00892	0.00537	0.00374	0.00325	0.00176
	1.0373	0.00443	0.00494	0.00148	-0.00084302	-0.00268	-0.003	-0.00441	-0.00402	-0.00295	-0.00311	-0.00226	-0.00063861	-0.00063551	-0.00281	-0.00845	-0.01521	-0.02276	-0.03186	-0.04346	-0.05455	-0.07198	-0.07964	-0.067	-0.04532	-0.01783	0.00503	0.0195	0.02728	0.02917	0.02598	0.02257	0.01755	0.01319	0.00925	0.00565	0.00416	0.00277	0.00136
	1.0628	0.00582	0.0038	0.00249	-0.00061064	-0.00241	-0.00328	-0.00407	-0.00372	-0.00266	-0.00288	-0.00204	-0.00056217	-0.00066651	-0.0024	-0.00867	-0.01533	-0.02316	-0.03228	-0.04396	-0.05553	-0.07194	-0.07969	-0.06742	-0.04566	-0.01801	0.0051	0.0193	0.02749	0.02944	0.0261	0.02307	0.01735	0.01316	0.00949	0.00665	0.00425	0.00287	0.00164
	1.0889	0.00521	0.00608	0.00217	-0.00105	-0.00286	-0.00284	-0.00415	-0.00355	-0.00258	-0.00275	-0.00156	-0.00043015	-0.00031572	-0.0026	-0.00842	-0.01554	-0.02302	-0.03233	-0.04421	-0.05575	-0.07287	-0.08053	-0.06828	-0.04584	-0.01802	0.00472	0.0198	0.02853	0.02928	0.02636	0.02356	0.01802	0.01319	0.00939	0.00623	0.00394	0.00291	0.00165
	1.1156	0.00435	0.00348	0.00274	-0.001	-0.00238	-0.00289	-0.00417	-0.00398	-0.00273	-0.00271	-0.00174	-0.00058702	-0.00061972	-0.00257	-0.0084	-0.0148	-0.02303	-0.03267	-0.0445	-0.05602	-0.07321	-0.08106	-0.06874	-0.04649	-0.0185	0.00495	0.02014	0.02841	0.0296	0.02661	0.0236	0.01867	0.01376	0.00992	0.00639	0.00442	0.00304	0.00177
	1.143	0.00581	0.00539	0.00287	-0.00054758	-0.00224	-0.00308	-0.00405	-0.00376	-0.00226	-0.00252	-0.00175	-0.00012132	-0.0006332	-0.00282	-0.00862	-0.01541	-0.02355	-0.03282	-0.04402	-0.05645	-0.07373	-0.08193	-0.06871	-0.04663	-0.01856	0.00548	0.02024	0.0284	0.0305	0.02714	0.02423	0.0185	0.01407	0.00992	0.00628	0.00476	0.00271	0.00196
	1.1711	0.00224	0.0058	0.00206	-0.00084742	-0.00223	-0.00229	-0.00415	-0.00368	-0.00259	-0.00247	-0.0018	-0.00037096	-0.00012705	-0.00266	-0.00859	-0.01558	-0.02363	-0.03358	-0.04473	-0.0564	-0.074	-0.08195	-0.06931	-0.04647	-0.01846	0.00509	0.02046	0.02873	0.03076	0.02721	0.02464	0.01905	0.01385	0.01019	0.00659	0.00475	0.00324	0.00176
	1.1998	0.00288	0.00378	0.00238	-0.00103	-0.0026	-0.00301	-0.00424	-0.00338	-0.00233	-0.00224	-0.00134	-0.00024864	-0.00042647	-0.00245	-0.00874	-0.01519	-0.02345	-0.0335	-0.04497	-0.05733	-0.07495	-0.0825	-0.06962	-0.04668	-0.01876	0.00516	0.02024	0.02918	0.03099	0.02766	0.02471	0.01949	0.01471	0.0105	0.00681	0.00471	0.00327	0.00167
	1.2293	0.00179	0.005	0.001	-0.00077571	-0.00239	-0.00258	-0.00421	-0.0035	-0.00216	-0.00207	-0.00183	-0.00038562	-0.00030196	-0.00256	-0.0089	-0.01599	-0.02404	-0.03339	-0.04533	-0.05761	-0.07506	-0.08336	-0.06982	-0.04692	-0.01853	0.00522	0.02019	0.02943	0.03134	0.02804	0.02535	0.01953	0.01466	0.01065	0.00639	0.005	0.00287	0.0018
	1.2594	0.00258	0.00585	0.00113	-0.00062043	-0.00281	-0.00275	-0.00439	-0.00333	-0.00261	-0.00252	-0.00173	-0.00044922	-0.00026969	-0.0028	-0.00833	-0.01566	-0.02391	-0.03376	-0.04579	-0.05763	-0.07607	-0.0835	-0.07028	-0.04708	-0.01864	0.0055	0.02081	0.02991	0.03153	0.02858	0.02559	0.02042	0.01505	0.01058	0.0071	0.00468	0.00334	0.00202
	1.2904	0.00284	0.00268	0.00221	-0.00077278	-0.00223	-0.00253	-0.00414	-0.00318	-0.00274	-0.00211	-0.0019	-7.3421e-05	-0.00051099	-0.00282	-0.00897	-0.01587	-0.02435	-0.03413	-0.0465	-0.05845	-0.07656	-0.08412	-0.07085	-0.04754	-0.01861	0.00567	0.02068	0.03012	0.03188	0.02906	0.02605	0.02041	0.01572	0.01092	0.00745	0.00514	0.0034	0.00205
	1.322	0.00412	0.00453	0.00205	-0.00076334	-0.00251	-0.00257	-0.00398	-0.00337	-0.00232	-0.00225	-0.00169	-0.00036698	-0.00027873	-0.00291	-0.00882	-0.01622	-0.02445	-0.03457	-0.04661	-0.05853	-0.0768	-0.0847	-0.07107	-0.04803	-0.01852	0.00572	0.02109	0.03047	0.03249	0.02939	0.02687	0.0209	0.01561	0.01132	0.00765	0.0056	0.00344	0.00191
	1.3545	0.00386	0.00424	0.00182	-0.00024328	-0.0027	-0.00281	-0.00434	-0.00326	-0.00241	-0.0024	-0.00158	0.00019862	-0.00036659	-0.00303	-0.0086	-0.01569	-0.02474	-0.03462	-0.04711	-0.05957	-0.07744	-0.08595	-0.07144	-0.04796	-0.01885	0.0061	0.02163	0.03075	0.03267	0.02992	0.02677	0.021	0.0163	0.01172	0.00791	0.00553	0.00344	0.00226
	1.3877	0.004	0.00377	0.00175	-0.00053334	-0.00233	-0.00264	-0.00412	-0.00335	-0.00267	-0.00212	-0.00155	-0.0005606	-0.00067201	-0.00306	-0.00911	-0.01661	-0.02467	-0.03487	-0.04753	-0.05969	-0.0779	-0.08591	-0.07183	-0.04851	-0.01872	0.00615	0.02179	0.03112	0.03343	0.03013	0.02744	0.0216	0.01666	0.01188	0.00788	0.00525	0.00362	0.0019
	1.4218	0.00355	0.0048	0.00167	-0.00057947	-0.00213	-0.00218	-0.00446	-0.00312	-0.00215	-0.00219	-0.00141	-0.00032196	-0.00044576	-0.00311	-0.00895	-0.01644	-0.02498	-0.03538	-0.04768	-0.06016	-0.07863	-0.08657	-0.07278	-0.04839	-0.01843	0.00608	0.02231	0.03157	0.03391	0.03064	0.02765	0.02246	0.01672	0.01232	0.00807	0.00561	0.00392	0.00208
	1.4567	0.00296	0.0054	0.001	-0.00038857	-0.00228	-0.0027	-0.0043	-0.00341	-0.00217	-0.00255	-0.0013	-0.00047316	-0.00052406	-0.00274	-0.00926	-0.01674	-0.02538	-0.03564	-0.04835	-0.06086	-0.07918	-0.08717	-0.07283	-0.04806	-0.01867	0.00658	0.02278	0.03203	0.03403	0.0311	0.0283	0.02221	0.01752	0.01254	0.00841	0.00551	0.00393	0.00198
	1.4924	0.0038	0.00417	0.00187	-0.00042599	-0.00219	-0.00268	-0.00408	-0.0028	-0.00209	-0.00214	-0.00162	-0.00041596	-0.00034511	-0.00346	-0.00936	-0.01713	-0.02549	-0.03598	-0.04866	-0.06125	-0.08028	-0.08741	-0.07279	-0.04854	-0.01853	0.00654	0.0226	0.03244	0.03481	0.0316	0.02917	0.02289	0.01751	0.01295	0.00837	0.00586	0.00368	0.00251
	1.5291	0.00382	0.00478	0.00157	-0.0006875	-0.00247	-0.00278	-0.00383	-0.00329	-0.00243	-0.00234	-0.00178	-0.00020619	-0.00052285	-0.00318	-0.0095	-0.01679	-0.02597	-0.03631	-0.04909	-0.06161	-0.08031	-0.08808	-0.07367	-0.0484	-0.01817	0.00683	0.02317	0.03279	0.03528	0.03203	0.02939	0.02358	0.01834	0.01279	0.00864	0.00642	0.00417	0.00233
	1.5666	0.00298	0.00464	0.00204	-5.1318e-05	-0.00217	-0.00266	-0.00399	-0.00349	-0.0024	-0.00237	-0.00127	-0.00017056	-0.00050112	-0.00306	-0.00942	-0.01674	-0.02665	-0.03671	-0.0496	-0.0625	-0.08089	-0.08929	-0.07354	-0.04858	-0.0184	0.0076	0.02347	0.03332	0.03609	0.03278	0.03004	0.02417	0.01883	0.01352	0.00898	0.00634	0.00398	0.00266
	1.6051	0.00422	0.00489	0.00219	-0.00022802	-0.00197	-0.00245	-0.00351	-0.00316	-0.00186	-0.00198	-0.00141	-0.000735	-0.00083633	-0.00323	-0.00985	-0.01722	-0.02655	-0.03722	-0.05023	-0.06333	-0.08176	-0.08898	-0.07366	-0.04906	-0.01813	0.00748	0.02394	0.03383	0.03626	0.03334	0.03049	0.02453	0.01903	0.01347	0.00938	0.00624	0.00466	0.00271
	1.6445	0.00228	0.00463	0.00168	-0.0002339	-0.00246	-0.00243	-0.00392	-0.00298	-0.0022	-0.00235	-0.00141	-0.00016496	-0.00109	-0.00356	-0.00983	-0.01793	-0.02694	-0.03745	-0.05059	-0.0637	-0.08234	-0.08983	-0.07456	-0.0493	-0.0177	0.00771	0.02453	0.03455	0.03707	0.03385	0.03121	0.02481	0.01935	0.01425	0.00952	0.00633	0.00459	0.00273
	1.6848	0.00468	0.00497	0.00216	-0.00015543	-0.00215	-0.00269	-0.0041	-0.00327	-0.00191	-0.00231	-0.00175	-0.00032242	-0.0007696	-0.00393	-0.01002	-0.01766	-0.0272	-0.03794	-0.05098	-0.06391	-0.08269	-0.09081	-0.07487	-0.04889	-0.01778	0.00824	0.02509	0.03507	0.03748	0.03443	0.03188	0.02556	0.01991	0.01483	0.00941	0.00678	0.00476	0.00257
	1.7262	0.00508	0.00598	0.00222	-0.00037643	-0.00183	-0.00239	-0.00362	-0.00336	-0.0022	-0.00228	-0.00172	-0.00051384	-0.00096083	-0.00381	-0.01056	-0.01855	-0.0275	-0.03813	-0.0517	-0.0644	-0.0835	-0.09123	-0.07517	-0.0487	-0.01765	0.00862	0.02539	0.03535	0.03814	0.03502	0.03221	0.02598	0.02013	0.01511	0.01006	0.00702	0.00501	0.00307
	1.7686	0.00444	0.00492	0.00273	-2.5115e-05	-0.00241	-0.00274	-0.00426	-0.00309	-0.00202	-0.00196	-0.0017	-0.0007846	-0.00093878	-0.00388	-0.01082	-0.01869	-0.02807	-0.03879	-0.05199	-0.06483	-0.08428	-0.09169	-0.07549	-0.04907	-0.0174	0.00903	0.02604	0.03657	0.03889	0.03541	0.03271	0.02645	0.02058	0.01529	0.01019	0.00751	0.00503	0.003
	1.812	0.00527	0.00538	0.00296	-0.00014508	-0.00187	-0.00255	-0.00403	-0.00346	-0.00208	-0.002	-0.00154	-0.00065707	-0.00121	-0.00383	-0.01059	-0.01894	-0.02853	-0.03905	-0.05285	-0.06521	-0.08474	-0.09214	-0.07574	-0.04883	-0.01718	0.00945	0.02632	0.03659	0.0398	0.03627	0.03355	0.02737	0.02152	0.01559	0.01063	0.00759	0.00521	0.00282
	1.8564	0.00179	0.00359	0.00179	-0.00031141	-0.00192	-0.00253	-0.00402	-0.00341	-0.00212	-0.00221	-0.00159	-0.00069139	-0.00128	-0.00425	-0.01109	-0.01903	-0.02887	-0.03944	-0.05351	-0.06644	-0.08564	-0.09252	-0.0761	-0.04903	-0.01683	0.0097	0.02684	0.03741	0.04019	0.03674	0.03413	0.02757	0.02173	0.0159	0.01064	0.00756	0.00507	0.00317
	1.902	0.00408	0.00359	0.00234	-8.8883e-05	-0.00208	-0.00219	-0.00406	-0.00339	-0.00214	-0.00267	-0.0017	-0.00065527	-0.00117	-0.00411	-0.01141	-0.01906	-0.02877	-0.04004	-0.05375	-0.06649	-0.08593	-0.09349	-0.07659	-0.04886	-0.01657	0.0099	0.02753	0.03808	0.04104	0.03745	0.03479	0.02854	0.02234	0.01678	0.01098	0.00794	0.00519	0.00344
	1.9487	0.00321	0.00352	0.00247	-0.00025341	-0.00214	-0.00259	-0.00376	-0.00313	-0.00218	-0.00239	-0.00146	-0.00080628	-0.00164	-0.00466	-0.01134	-0.02009	-0.02949	-0.04068	-0.05452	-0.06764	-0.08672	-0.0939	-0.07606	-0.04884	-0.01581	0.01063	0.02815	0.03901	0.04164	0.03849	0.03554	0.02862	0.02306	0.01679	0.01121	0.00796	0.00598	0.00338
	1.9965	0.00301	0.00399	0.00284	-0.00073167	-0.00196	-0.00238	-0.00412	-0.00345	-0.002	-0.00213	-0.00159	-0.00073877	-0.00181	-0.00482	-0.0116	-0.02019	-0.02986	-0.04134	-0.05494	-0.06778	-0.08743	-0.09432	-0.07657	-0.04863	-0.01601	0.01118	0.02881	0.03966	0.04248	0.03924	0.03605	0.02958	0.02325	0.01717	0.01182	0.00858	0.00584	0.00327
	2.0455	0.00369	0.0056	0.00219	-0.00042732	-0.00211	-0.00253	-0.00376	-0.00325	-0.00251	-0.00219	-0.00184	-0.00105	-0.00187	-0.00457	-0.01232	-0.02059	-0.03062	-0.04183	-0.05546	-0.06834	-0.0883	-0.09491	-0.07708	-0.04797	-0.01536	0.01174	0.02933	0.04029	0.04326	0.04013	0.03672	0.03022	0.02405	0.01755	0.01188	0.00849	0.00586	0.00336
	2.0958	0.00518	0.00566	0.00143	-0.0005437	-0.00168	-0.00232	-0.0041	-0.00349	-0.00195	-0.00235	-0.00152	-0.0014	-0.00187	-0.00513	-0.01245	-0.02117	-0.03099	-0.0424	-0.05643	-0.06959	-0.08854	-0.09563	-0.0772	-0.04822	-0.01485	0.01212	0.0301	0.04097	0.04388	0.04068	0.03774	0.03086	0.02419	0.01794	0.01224	0.00873	0.00624	0.00369
	2.1472	0.00334	0.0048	0.00227	-0.00050151	-0.00214	-0.00251	-0.00387	-0.00336	-0.00212	-0.00247	-0.00193	-0.00137	-0.00193	-0.00503	-0.01281	-0.0214	-0.03135	-0.04279	-0.05658	-0.06985	-0.08961	-0.09566	-0.07716	-0.04808	-0.01459	0.01285	0.0306	0.04172	0.04469	0.04101	0.03825	0.03146	0.02465	0.01842	0.01223	0.0092	0.00609	0.0037
	2.1999	0.00316	0.00301	0.00238	-0.00048161	-0.00181	-0.00245	-0.00396	-0.0036	-0.00212	-0.00256	-0.00166	-0.00132	-0.00208	-0.00549	-0.01294	-0.02191	-0.03188	-0.04369	-0.05754	-0.0706	-0.0901	-0.09664	-0.07716	-0.0478	-0.01415	0.01332	0.03129	0.04245	0.04566	0.04198	0.03916	0.03202	0.0258	0.01887	0.01265	0.00935	0.00621	0.00388
	2.2539	0.00192	0.0038	0.00083365	-0.00032661	-0.00202	-0.00247	-0.00389	-0.00333	-0.00206	-0.00275	-0.00183	-0.00139	-0.00254	-0.00598	-0.01334	-0.02208	-0.03249	-0.04414	-0.05834	-0.07112	-0.09043	-0.09704	-0.07723	-0.04792	-0.01371	0.01387	0.03229	0.04356	0.04651	0.04287	0.04007	0.03296	0.026	0.01946	0.01313	0.0096	0.00647	0.00371
	2.3092	0.0039	0.00563	0.00143	-0.00020988	-0.00192	-0.00265	-0.00376	-0.00389	-0.00265	-0.00255	-0.00204	-0.00182	-0.00249	-0.00591	-0.01359	-0.02267	-0.03268	-0.04483	-0.05888	-0.07198	-0.09141	-0.0978	-0.07747	-0.0474	-0.01293	0.0147	0.0329	0.04443	0.04708	0.04369	0.04056	0.03386	0.02678	0.02011	0.0136	0.00983	0.00657	0.00374
	2.3659	0.00349	0.00464	0.00263	-9.9086e-05	-0.00208	-0.00245	-0.00397	-0.0035	-0.00244	-0.0027	-0.00228	-0.00159	-0.00276	-0.00645	-0.01432	-0.02327	-0.03338	-0.0456	-0.05929	-0.07289	-0.09204	-0.09794	-0.07776	-0.04728	-0.01273	0.01539	0.03362	0.04511	0.04821	0.04473	0.04138	0.03455	0.02707	0.02057	0.01396	0.00998	0.00634	0.00452
	2.424	0.00311	0.00396	0.00158	-0.00029354	-0.00229	-0.00253	-0.00433	-0.00361	-0.00229	-0.00303	-0.00238	-0.00175	-0.0032	-0.00657	-0.0144	-0.02334	-0.0341	-0.04592	-0.05994	-0.07355	-0.09311	-0.0986	-0.07754	-0.04718	-0.01216	0.01621	0.0344	0.04589	0.04906	0.0454	0.0422	0.03484	0.02789	0.02072	0.01421	0.01041	0.00671	0.00401
	2.4835	0.00432	0.0043	0.00167	6.3235e-05	-0.0022	-0.00281	-0.00422	-0.00321	-0.00244	-0.00268	-0.00256	-0.0018	-0.00317	-0.007	-0.01473	-0.02418	-0.03456	-0.04652	-0.06091	-0.074	-0.0938	-0.09925	-0.07775	-0.04679	-0.01148	0.01664	0.03525	0.04667	0.04979	0.04614	0.04321	0.03576	0.0287	0.02141	0.0144	0.01072	0.00717	0.00439
	2.5444	0.00245	0.00269	0.0019	6.08e-05	-0.00214	-0.00252	-0.0042	-0.00364	-0.00274	-0.00319	-0.00259	-0.00226	-0.00339	-0.00723	-0.01537	-0.02422	-0.03491	-0.04726	-0.06201	-0.07501	-0.09431	-0.09983	-0.0777	-0.04661	-0.01133	0.01739	0.03607	0.04761	0.05075	0.04711	0.04379	0.03633	0.02927	0.02179	0.01479	0.01084	0.00737	0.00458
	2.6069	0.00302	0.00363	0.00187	-0.0001974	-0.00194	-0.00273	-0.00414	-0.00348	-0.00251	-0.00317	-0.00276	-0.00214	-0.00358	-0.00725	-0.01546	-0.025	-0.03544	-0.04844	-0.06262	-0.07502	-0.09502	-0.09985	-0.0777	-0.04602	-0.01054	0.01831	0.03673	0.04868	0.05183	0.0478	0.04469	0.03724	0.02952	0.02204	0.01493	0.01137	0.00717	0.00471
	2.6709	0.00324	0.00371	0.00142	-0.00056105	-0.00202	-0.00278	-0.00423	-0.00351	-0.0029	-0.00325	-0.00277	-0.00229	-0.00385	-0.00752	-0.01604	-0.02557	-0.0363	-0.04869	-0.06363	-0.07609	-0.09602	-0.10085	-0.07785	-0.04575	-0.00985	0.01889	0.03751	0.04944	0.05284	0.04879	0.04581	0.03808	0.03065	0.02289	0.01565	0.01147	0.00743	0.00475
	2.7365	0.00359	0.00465	0.00261	-0.0003822	-0.0022	-0.00263	-0.004	-0.00337	-0.00264	-0.00329	-0.0028	-0.00262	-0.00416	-0.00793	-0.01635	-0.02596	-0.03694	-0.04915	-0.06405	-0.07676	-0.09658	-0.1012	-0.0778	-0.04543	-0.0092	0.01971	0.03854	0.0503	0.05376	0.04982	0.04637	0.03887	0.03106	0.02323	0.01578	0.01174	0.0077	0.00457
	2.8036	0.00282	0.0036	0.00162	-0.00033405	-0.0022	-0.00267	-0.00437	-0.00355	-0.00284	-0.00307	-0.003	-0.00309	-0.00431	-0.00848	-0.01691	-0.02619	-0.03734	-0.05011	-0.06485	-0.0777	-0.0975	-0.10145	-0.07772	-0.04481	-0.0084	0.02064	0.03928	0.05115	0.0545	0.05056	0.04721	0.03953	0.03179	0.02377	0.01623	0.01191	0.00791	0.00514
	2.8724	0.00082617	0.00411	0.0023	-0.00028145	-0.00235	-0.00281	-0.00434	-0.00357	-0.00294	-0.00349	-0.00329	-0.00321	-0.00465	-0.00877	-0.01711	-0.02702	-0.0382	-0.05071	-0.06557	-0.07878	-0.09782	-0.10188	-0.07759	-0.04436	-0.00763	0.02132	0.04035	0.05218	0.05559	0.05147	0.04833	0.04012	0.0322	0.02443	0.0167	0.01241	0.00823	0.00487
	2.9429	0.00329	0.00393	0.00143	-0.00041249	-0.0022	-0.00262	-0.00432	-0.00376	-0.00307	-0.00364	-0.00337	-0.00335	-0.00503	-0.00905	-0.01797	-0.02745	-0.03877	-0.05149	-0.06646	-0.07921	-0.0989	-0.10205	-0.07768	-0.04377	-0.00708	0.02224	0.04112	0.05319	0.05647	0.05233	0.04912	0.04089	0.03307	0.02482	0.017	0.01237	0.00826	0.00498
	3.0152	0.00341	0.00494	0.0017	-0.00058607	-0.00229	-0.00272	-0.00418	-0.00377	-0.00303	-0.0035	-0.00354	-0.00322	-0.00532	-0.00935	-0.0183	-0.02804	-0.03945	-0.05212	-0.06716	-0.08	-0.09941	-0.10271	-0.07739	-0.04353	-0.00622	0.02309	0.04221	0.05423	0.05756	0.05331	0.04973	0.04187	0.03369	0.02511	0.01737	0.013	0.00872	0.0053
	3.0892	0.00306	0.00491	0.00154	-0.00040252	-0.00233	-0.00271	-0.00426	-0.00389	-0.00305	-0.00367	-0.00364	-0.00377	-0.00567	-0.0098	-0.01889	-0.02837	-0.04002	-0.05316	-0.06802	-0.08066	-0.10007	-0.10321	-0.07714	-0.04283	-0.00539	0.02407	0.04286	0.05509	0.05846	0.05427	0.0509	0.0425	0.03437	0.02577	0.01794	0.01317	0.0088	0.00527
	3.165	0.00348	0.00448	0.00246	-6.7764e-05	-0.00222	-0.00278	-0.00424	-0.0039	-0.00318	-0.00361	-0.0034	-0.00424	-0.00607	-0.01028	-0.01931	-0.02914	-0.04094	-0.05418	-0.06865	-0.08168	-0.10047	-0.10361	-0.0775	-0.0423	-0.00479	0.02473	0.04411	0.05641	0.05956	0.05514	0.05177	0.04342	0.03492	0.02641	0.01812	0.01342	0.00883	0.00546
	3.2427	0.00242	0.00482	0.00226	-0.00017971	-0.00255	-0.00285	-0.00423	-0.00375	-0.00297	-0.00401	-0.00372	-0.00418	-0.00623	-0.01077	-0.01968	-0.02953	-0.04145	-0.05484	-0.06992	-0.08258	-0.10131	-0.10415	-0.07665	-0.04203	-0.00389	0.02565	0.04519	0.05735	0.06046	0.05608	0.05296	0.04431	0.03554	0.02698	0.01825	0.01342	0.00906	0.00551
	3.3223	0.0029	0.00426	0.00262	-0.00028714	-0.00269	-0.00286	-0.00442	-0.00412	-0.00333	-0.00408	-0.00408	-0.0045	-0.00655	-0.01121	-0.02025	-0.03044	-0.04233	-0.0554	-0.07009	-0.08321	-0.10215	-0.10419	-0.07678	-0.04117	-0.00303	0.02666	0.04609	0.05824	0.06145	0.05701	0.05359	0.04507	0.0364	0.02744	0.01869	0.01429	0.00938	0.0058
	3.4039	0.00276	0.00456	0.0012	-0.00034134	-0.00231	-0.00299	-0.00452	-0.004	-0.00351	-0.00396	-0.00433	-0.00463	-0.00715	-0.01139	-0.02101	-0.0309	-0.04323	-0.0562	-0.07123	-0.08406	-0.10277	-0.10451	-0.0768	-0.04077	-0.00236	0.02751	0.04687	0.05944	0.06243	0.0581	0.05448	0.04589	0.03686	0.02785	0.01937	0.01421	0.00935	0.00593
	3.4874	0.00297	0.00346	0.00177	-0.00067367	-0.00247	-0.00296	-0.0046	-0.0043	-0.00374	-0.00418	-0.00423	-0.00483	-0.00718	-0.01184	-0.0213	-0.03181	-0.04382	-0.05707	-0.07215	-0.08482	-0.10344	-0.10468	-0.07639	-0.04004	-0.00149	0.0286	0.04773	0.06031	0.06336	0.05881	0.05536	0.04634	0.03761	0.02844	0.01973	0.01418	0.0096	0.00588
	3.573	0.00368	0.00428	0.00183	-0.00063434	-0.00218	-0.00283	-0.00457	-0.00408	-0.00361	-0.00427	-0.00449	-0.00506	-0.00736	-0.01227	-0.022	-0.03253	-0.04484	-0.05823	-0.07297	-0.08567	-0.10429	-0.10474	-0.07584	-0.03929	-0.00069387	0.02921	0.04852	0.06127	0.06427	0.05986	0.05625	0.04716	0.03821	0.02878	0.02007	0.01492	0.00983	0.00583
	3.6607	0.00244	0.0041	0.00117	-0.00063928	-0.00261	-0.00306	-0.00462	-0.00411	-0.00368	-0.00461	-0.00475	-0.00551	-0.00796	-0.01287	-0.02232	-0.03277	-0.04525	-0.05871	-0.07385	-0.08621	-0.10461	-0.10543	-0.07599	-0.03896	0.00032965	0.03013	0.04974	0.06218	0.06557	0.06068	0.05724	0.04787	0.03915	0.02937	0.02029	0.0151	0.01006	0.006
	3.7506	0.00368	0.0042	0.00271	-0.00047304	-0.00248	-0.00314	-0.00456	-0.0042	-0.00402	-0.0045	-0.00517	-0.00556	-0.00832	-0.0134	-0.02292	-0.03354	-0.04615	-0.0597	-0.07467	-0.08673	-0.10556	-0.10548	-0.07539	-0.03816	0.00117	0.03112	0.05086	0.06336	0.06633	0.06191	0.05795	0.0487	0.03951	0.03001	0.02075	0.01544	0.01011	0.00615
	3.8426	0.00283	0.00463	0.00193	-0.00053515	-0.00241	-0.00322	-0.00463	-0.00423	-0.00381	-0.00492	-0.005	-0.00585	-0.00869	-0.0138	-0.02348	-0.03436	-0.04671	-0.0603	-0.07556	-0.08784	-0.1062	-0.10562	-0.07481	-0.03715	0.00196	0.03221	0.05184	0.06428	0.06738	0.06247	0.05886	0.04958	0.04026	0.03041	0.02114	0.01532	0.01044	0.00622
	3.937	0.00235	0.00408	0.00161	-0.00030861	-0.00241	-0.00295	-0.00459	-0.00432	-0.00407	-0.0048	-0.0053	-0.00617	-0.00907	-0.01389	-0.02408	-0.03494	-0.04755	-0.06124	-0.07643	-0.08853	-0.10636	-0.10601	-0.07465	-0.03653	0.00321	0.0332	0.0527	0.0653	0.06833	0.06343	0.05972	0.05026	0.04085	0.031	0.02154	0.01597	0.01049	0.00624
	4.0336	0.00189	0.00483	0.00116	-0.0001628	-0.0026	-0.0033	-0.00461	-0.00415	-0.00416	-0.00517	-0.00527	-0.00633	-0.00942	-0.01451	-0.02472	-0.0355	-0.04837	-0.0622	-0.07745	-0.08903	-0.10734	-0.10678	-0.07427	-0.03593	0.00389	0.03415	0.05377	0.06623	0.0693	0.06447	0.06049	0.05113	0.0412	0.03147	0.02171	0.01624	0.01091	0.00671
	4.1326	0.00326	0.00415	0.00273	-0.00026286	-0.00258	-0.00332	-0.00461	-0.00433	-0.00421	-0.00518	-0.00551	-0.00685	-0.00999	-0.0153	-0.02539	-0.03617	-0.0491	-0.06288	-0.0783	-0.08991	-0.10776	-0.10636	-0.07364	-0.03486	0.00489	0.03512	0.05482	0.06746	0.07029	0.06542	0.0614	0.05173	0.04202	0.03198	0.02215	0.0163	0.01103	0.00652
	4.2341	0.00325	0.00353	0.00172	-0.00016786	-0.0025	-0.0032	-0.00486	-0.00447	-0.00421	-0.00526	-0.00571	-0.00708	-0.0101	-0.0154	-0.02575	-0.03706	-0.0499	-0.0637	-0.07896	-0.09059	-0.10869	-0.10663	-0.07346	-0.03436	0.00598	0.03616	0.05572	0.0684	0.07139	0.06624	0.06234	0.05262	0.04273	0.03234	0.02231	0.01653	0.01117	0.00681
	4.338	0.00167	0.00256	0.00187	-0.00056496	-0.00249	-0.0033	-0.00479	-0.00453	-0.00419	-0.00558	-0.00603	-0.00726	-0.01046	-0.01589	-0.0263	-0.03744	-0.05089	-0.0645	-0.08026	-0.09141	-0.10917	-0.10692	-0.07298	-0.0334	0.00699	0.03692	0.05677	0.06936	0.07225	0.06725	0.06311	0.05326	0.04312	0.03306	0.02282	0.01664	0.01089	0.00701
	4.4445	0.00374	0.00415	0.0012	-0.00064544	-0.00266	-0.00338	-0.00496	-0.00462	-0.00462	-0.00547	-0.00618	-0.00745	-0.0108	-0.01636	-0.02703	-0.03801	-0.05154	-0.06533	-0.08073	-0.09215	-0.10974	-0.10717	-0.07251	-0.03249	0.00773	0.03798	0.05779	0.07038	0.0732	0.06806	0.06402	0.05418	0.04385	0.0333	0.02318	0.017	0.01121	0.00704
	4.5536	0.00239	0.00337	0.00216	-0.00059243	-0.00257	-0.00342	-0.00473	-0.00481	-0.00467	-0.00555	-0.00638	-0.0077	-0.01111	-0.01691	-0.02723	-0.03872	-0.0518	-0.06613	-0.08156	-0.09293	-0.11049	-0.10756	-0.07194	-0.0318	0.00905	0.03887	0.05874	0.07125	0.07437	0.06896	0.06498	0.05475	0.04466	0.03377	0.02349	0.01755	0.01158	0.00702
	4.6653	0.00259	0.00283	0.00186	-0.00049794	-0.00244	-0.00337	-0.0049	-0.0045	-0.00469	-0.00587	-0.00672	-0.00818	-0.01155	-0.0175	-0.02807	-0.03937	-0.05302	-0.06715	-0.08218	-0.09327	-0.11119	-0.10761	-0.0715	-0.03112	0.00977	0.03982	0.05971	0.07242	0.075	0.06976	0.06558	0.05546	0.04515	0.03439	0.02372	0.01764	0.01166	0.00709
	4.7799	0.0033	0.00314	0.00184	-0.00035398	-0.00234	-0.00358	-0.00505	-0.00468	-0.00487	-0.00597	-0.00676	-0.00835	-0.01209	-0.0176	-0.02856	-0.04031	-0.05361	-0.06778	-0.08315	-0.09405	-0.11159	-0.10758	-0.07108	-0.03018	0.01086	0.04087	0.0605	0.07334	0.07614	0.07075	0.06626	0.05619	0.04572	0.03476	0.02425	0.01778	0.01202	0.00724
	4.8972	0.00132	0.00278	0.00217	-0.00066527	-0.00265	-0.00323	-0.00503	-0.00476	-0.00485	-0.0062	-0.00684	-0.0086	-0.01243	-0.01841	-0.02904	-0.04072	-0.05423	-0.0685	-0.08415	-0.09479	-0.11204	-0.10753	-0.07021	-0.02917	0.01159	0.04172	0.06153	0.07432	0.07695	0.07141	0.06712	0.05686	0.04622	0.03516	0.0245	0.01795	0.01201	0.00738
	5.0174	0.0028	0.00332	0.00212	-0.00049373	-0.0028	-0.0035	-0.00491	-0.00504	-0.00483	-0.0063	-0.00709	-0.00872	-0.01265	-0.0187	-0.02976	-0.04133	-0.05509	-0.06945	-0.08492	-0.09543	-0.11271	-0.10764	-0.06986	-0.02855	0.01267	0.04262	0.06253	0.07521	0.0778	0.07241	0.06778	0.0575	0.04687	0.03571	0.02495	0.01822	0.01212	0.0076
	5.1406	0.00334	0.00411	0.00205	-0.00057185	-0.00295	-0.00348	-0.00498	-0.00481	-0.00497	-0.00652	-0.00723	-0.00912	-0.01305	-0.01916	-0.0303	-0.04202	-0.05539	-0.07028	-0.0858	-0.09566	-0.11292	-0.10719	-0.06912	-0.02769	0.01373	0.04363	0.06348	0.076	0.07855	0.07294	0.06862	0.05819	0.04741	0.03609	0.02516	0.0185	0.01223	0.00748
	5.2667	0.00179	0.00375	0.00174	-0.0007078	-0.00258	-0.00339	-0.00515	-0.00503	-0.00503	-0.00664	-0.00746	-0.00944	-0.0135	-0.01956	-0.0308	-0.04283	-0.05628	-0.07085	-0.08638	-0.09636	-0.11374	-0.10744	-0.06849	-0.02679	0.01481	0.04456	0.06427	0.07692	0.07949	0.07385	0.06929	0.05879	0.04769	0.03658	0.02552	0.01889	0.01246	0.00768
	5.396	0.00349	0.00282	0.00182	-0.0005676	-0.00262	-0.00339	-0.0052	-0.00519	-0.00535	-0.00691	-0.00786	-0.00977	-0.01405	-0.02007	-0.03149	-0.04319	-0.05701	-0.07149	-0.087	-0.0971	-0.11385	-0.1073	-0.06789	-0.02616	0.01561	0.04553	0.06515	0.07781	0.08044	0.07456	0.07017	0.05938	0.04841	0.03685	0.02584	0.01895	0.01249	0.0078
	5.5285	0.00115	0.00324	0.00184	-0.00069029	-0.00289	-0.0035	-0.00527	-0.0053	-0.00551	-0.00681	-0.00772	-0.00992	-0.01416	-0.02078	-0.03183	-0.04382	-0.05783	-0.07245	-0.08755	-0.09779	-0.11434	-0.10736	-0.06738	-0.02497	0.01654	0.04641	0.06601	0.07862	0.08123	0.07536	0.07097	0.05989	0.04886	0.0372	0.02597	0.01932	0.01253	0.0081
	5.6642	0.00284	0.00346	0.00159	-0.00049982	-0.00273	-0.00356	-0.00528	-0.00529	-0.0055	-0.00708	-0.00819	-0.01016	-0.01452	-0.02121	-0.03248	-0.04439	-0.05831	-0.07326	-0.08837	-0.09816	-0.11483	-0.10714	-0.06661	-0.02411	0.01743	0.04739	0.06704	0.07959	0.08189	0.07594	0.07161	0.06042	0.04936	0.03769	0.02612	0.01946	0.01284	0.00812
	5.8032	0.00118	0.00366	0.00163	-0.00061894	-0.00286	-0.00355	-0.00539	-0.00517	-0.0055	-0.00713	-0.00824	-0.0104	-0.01488	-0.02122	-0.03312	-0.04527	-0.05894	-0.07402	-0.089	-0.09852	-0.11522	-0.10702	-0.06585	-0.02336	0.01855	0.04826	0.06769	0.08033	0.08261	0.07656	0.07198	0.06114	0.04968	0.03798	0.02624	0.01969	0.01275	0.00791
	5.9456	0.00256	0.00295	0.00214	-0.00073689	-0.00293	-0.00363	-0.00522	-0.00526	-0.0058	-0.00732	-0.00857	-0.01074	-0.01515	-0.02176	-0.03362	-0.04558	-0.05949	-0.07442	-0.08975	-0.09919	-0.11519	-0.10686	-0.06525	-0.02231	0.01947	0.04906	0.0686	0.081	0.08348	0.07733	0.07263	0.0616	0.05006	0.03828	0.02655	0.01972	0.01301	0.00809
	6.0916	0.00165	0.00311	0.00113	-0.00066494	-0.00269	-0.00375	-0.00537	-0.00531	-0.00561	-0.00748	-0.00855	-0.01093	-0.01554	-0.02217	-0.03393	-0.04619	-0.06034	-0.07499	-0.09034	-0.09951	-0.11569	-0.10667	-0.06431	-0.02146	0.02034	0.04989	0.06934	0.08176	0.08422	0.07797	0.07342	0.06201	0.05053	0.03854	0.02681	0.01966	0.01332	0.0079
	6.2411	0.00258	0.00344	0.0016	-0.00084303	-0.00264	-0.00367	-0.00539	-0.00539	-0.00582	-0.00759	-0.00877	-0.01127	-0.01602	-0.0228	-0.03437	-0.04675	-0.06075	-0.07557	-0.09082	-0.10029	-0.11619	-0.10628	-0.06357	-0.02059	0.02118	0.05062	0.0702	0.08257	0.08491	0.07838	0.07381	0.06252	0.05106	0.03908	0.02711	0.02009	0.01327	0.0081
	6.3943	0.0019	0.0032	0.00183	-0.00068651	-0.00269	-0.0036	-0.00531	-0.00547	-0.00583	-0.00771	-0.00887	-0.01141	-0.01617	-0.02314	-0.03491	-0.04728	-0.06148	-0.07636	-0.09117	-0.10033	-0.11633	-0.1066	-0.06286	-0.01965	0.02219	0.05159	0.07108	0.08335	0.08554	0.07912	0.07442	0.06298	0.05151	0.03917	0.0273	0.02014	0.01336	0.00815
	6.5513	0.00282	0.00349	0.00165	-0.00064515	-0.00277	-0.00376	-0.00543	-0.00537	-0.00607	-0.00788	-0.00924	-0.01185	-0.01668	-0.02338	-0.03534	-0.04787	-0.06182	-0.0765	-0.0922	-0.10081	-0.11658	-0.10595	-0.06214	-0.01885	0.02292	0.05229	0.07166	0.08398	0.08616	0.07979	0.07497	0.06331	0.05182	0.03947	0.02738	0.02027	0.01344	0.00831
	6.7121	0.0008294	0.003	0.00132	-0.00052617	-0.00281	-0.00366	-0.00551	-0.00544	-0.00592	-0.00801	-0.00946	-0.01197	-0.01687	-0.02373	-0.03571	-0.04781	-0.06231	-0.07708	-0.09234	-0.10145	-0.11689	-0.10565	-0.06142	-0.01793	0.02392	0.05316	0.0723	0.08473	0.08684	0.08029	0.07532	0.06369	0.05215	0.03971	0.02758	0.02024	0.01345	0.00824
	6.8768	0.00195	0.00274	0.00117	-0.00066921	-0.0027	-0.00384	-0.00549	-0.00533	-0.00603	-0.00795	-0.00954	-0.01215	-0.01724	-0.02423	-0.03595	-0.04857	-0.06268	-0.07772	-0.09301	-0.10146	-0.11701	-0.10542	-0.06046	-0.017	0.02467	0.05374	0.07287	0.08524	0.08744	0.08087	0.07588	0.06424	0.05223	0.04002	0.02773	0.02031	0.01345	0.0082
	7.0456	0.00242	0.00211	0.00155	-0.00078846	-0.00277	-0.00379	-0.00548	-0.00544	-0.00622	-0.00828	-0.00957	-0.01253	-0.01768	-0.02455	-0.03643	-0.04898	-0.0634	-0.07802	-0.09333	-0.10186	-0.11677	-0.10523	-0.05965	-0.01606	0.0256	0.05457	0.07379	0.08589	0.08798	0.08132	0.07635	0.0646	0.0526	0.04015	0.02802	0.02064	0.01348	0.00833
	7.2186	0.00072451	0.00222	0.00172	-0.00085713	-0.00301	-0.00379	-0.00562	-0.0056	-0.00628	-0.00825	-0.00991	-0.01262	-0.01786	-0.02496	-0.03698	-0.04946	-0.06366	-0.07884	-0.09369	-0.1024	-0.11727	-0.10495	-0.05881	-0.01516	0.02645	0.05513	0.07433	0.0865	0.08843	0.08188	0.07662	0.06484	0.05295	0.04027	0.02801	0.02045	0.01363	0.00843
	7.3958	0.00223	0.00276	0.00179	-0.00080653	-0.00288	-0.00388	-0.00569	-0.0056	-0.0064	-0.00839	-0.01002	-0.01275	-0.01801	-0.02515	-0.0375	-0.04989	-0.06433	-0.07904	-0.09411	-0.10237	-0.11707	-0.10449	-0.05786	-0.01426	0.02721	0.05572	0.07485	0.08703	0.089	0.08231	0.07704	0.06505	0.053	0.04051	0.02822	0.02057	0.01366	0.00838
	7.5773	0.00094611	0.00271	0.00168	-0.00054629	-0.00282	-0.00367	-0.00569	-0.00566	-0.00654	-0.00862	-0.01011	-0.01303	-0.01825	-0.02547	-0.03785	-0.05021	-0.06458	-0.07925	-0.09423	-0.10272	-0.1173	-0.10399	-0.05715	-0.01343	0.0277	0.05641	0.07544	0.08754	0.08934	0.08251	0.07732	0.06545	0.05329	0.04066	0.02835	0.02064	0.01364	0.00857
	7.7633	0.00166	0.00215	0.00166	-0.00081201	-0.00282	-0.00383	-0.00567	-0.00572	-0.00658	-0.0084	-0.01026	-0.01308	-0.0186	-0.02574	-0.03809	-0.05048	-0.06479	-0.07965	-0.09455	-0.1029	-0.11739	-0.10348	-0.05621	-0.01252	0.02873	0.05707	0.076	0.08799	0.08979	0.0828	0.07765	0.06564	0.05364	0.04085	0.02847	0.02087	0.0136	0.0084
	7.9539	0.00203	0.0025	0.00149	-0.00074429	-0.00286	-0.00387	-0.00571	-0.00573	-0.00661	-0.00855	-0.01013	-0.01325	-0.0187	-0.02608	-0.03825	-0.0507	-0.06512	-0.08011	-0.09499	-0.10267	-0.11719	-0.10275	-0.05532	-0.01199	0.02944	0.05773	0.0765	0.0884	0.0902	0.08319	0.0779	0.06585	0.05364	0.04089	0.02836	0.02074	0.01373	0.00856
	8.1491	0.00129	0.00231	0.00177	-0.0007037	-0.00274	-0.00364	-0.0056	-0.00582	-0.0066	-0.00845	-0.01056	-0.01355	-0.01888	-0.02621	-0.03856	-0.0512	-0.06508	-0.08017	-0.09485	-0.10286	-0.11715	-0.1023	-0.05456	-0.01101	0.03024	0.05828	0.077	0.08875	0.09056	0.08353	0.07809	0.06601	0.0539	0.04104	0.02861	0.02084	0.01371	0.00842
	8.3491	0.00124	0.00235	0.00138	-0.00081469	-0.00292	-0.0039	-0.00546	-0.00563	-0.00678	-0.00879	-0.01062	-0.0139	-0.01942	-0.02647	-0.03882	-0.05118	-0.06541	-0.08039	-0.09493	-0.10301	-0.11696	-0.10184	-0.05367	-0.01022	0.03085	0.05878	0.07734	0.08916	0.09083	0.08376	0.07844	0.06613	0.05383	0.04102	0.02854	0.02088	0.0138	0.00839
	8.5541	0.00183	0.00184	0.00162	-0.00088762	-0.00299	-0.00375	-0.00561	-0.00576	-0.00665	-0.00882	-0.01064	-0.01384	-0.01942	-0.02683	-0.03918	-0.05135	-0.06582	-0.08075	-0.09515	-0.10282	-0.1168	-0.10127	-0.05263	-0.0094	0.03151	0.05929	0.07795	0.08951	0.09117	0.0839	0.07842	0.06612	0.05386	0.04108	0.02863	0.02079	0.0137	0.00844
	8.7641	0.00215	0.0022	0.00144	-0.00085216	-0.00276	-0.00369	-0.00576	-0.00582	-0.00686	-0.00911	-0.01097	-0.01405	-0.01958	-0.0269	-0.03946	-0.05168	-0.06602	-0.08096	-0.09504	-0.10267	-0.11646	-0.10055	-0.05168	-0.00859	0.03218	0.05978	0.07822	0.08984	0.09133	0.08406	0.07858	0.06622	0.05411	0.04112	0.02859	0.02079	0.01367	0.0086
	8.9792	0.00205	0.00279	0.00176	-0.00081187	-0.00268	-0.00381	-0.00579	-0.0059	-0.00687	-0.00899	-0.01085	-0.01419	-0.01992	-0.02709	-0.03935	-0.05172	-0.06579	-0.08082	-0.09503	-0.10263	-0.11646	-0.09994	-0.05074	-0.00772	0.03261	0.06029	0.07854	0.09017	0.0915	0.08435	0.07867	0.06647	0.05421	0.04112	0.02851	0.02082	0.01367	0.00833
	9.1996	0.00131	0.0024	0.00155	-0.00092278	-0.00271	-0.00393	-0.00572	-0.00579	-0.00683	-0.00915	-0.01085	-0.0142	-0.01993	-0.02731	-0.03962	-0.05197	-0.06595	-0.08079	-0.09483	-0.10235	-0.11609	-0.09919	-0.04981	-0.00693	0.03329	0.0607	0.07885	0.09028	0.09169	0.08442	0.07874	0.06636	0.05414	0.04105	0.02848	0.02065	0.01373	0.00823
	9.4254	0.0026	0.00243	0.00147	-0.00092639	-0.0028	-0.0038	-0.0056	-0.00572	-0.00688	-0.00898	-0.01089	-0.01425	-0.02014	-0.02748	-0.03971	-0.05202	-0.06579	-0.08082	-0.09476	-0.10214	-0.11556	-0.09853	-0.04869	-0.00634	0.03387	0.06115	0.0791	0.09054	0.09185	0.08451	0.07876	0.06649	0.05404	0.04112	0.02846	0.02072	0.01375	0.00829
	9.6568	0.0019	0.00269	0.00158	-0.00081765	-0.00296	-0.00377	-0.00569	-0.00578	-0.00683	-0.00922	-0.01106	-0.01447	-0.02038	-0.02752	-0.03992	-0.05197	-0.06605	-0.0807	-0.09459	-0.10171	-0.11548	-0.09769	-0.04793	-0.00572	0.0343	0.06151	0.07939	0.09059	0.09192	0.0844	0.07887	0.06628	0.05404	0.04097	0.02846	0.02066	0.0138	0.00823
	9.8938	0.00205	0.00187	0.00116	-0.00092963	-0.00273	-0.00391	-0.00553	-0.00579	-0.00703	-0.00919	-0.01104	-0.01441	-0.02027	-0.02763	-0.03996	-0.05226	-0.06604	-0.08062	-0.09433	-0.10175	-0.11478	-0.0969	-0.04699	-0.00493	0.03489	0.0618	0.07949	0.09075	0.09192	0.08428	0.0787	0.06625	0.05382	0.04094	0.02825	0.02056	0.01361	0.00827
	10.137	0.00134	0.00246	0.00137	-0.00084223	-0.00288	-0.00372	-0.00563	-0.00574	-0.00702	-0.00924	-0.01129	-0.01451	-0.02051	-0.02788	-0.04002	-0.05204	-0.06565	-0.08047	-0.09386	-0.10133	-0.11434	-0.0963	-0.04619	-0.00405	0.03544	0.06196	0.07975	0.0908	0.09196	0.08435	0.07872	0.06614	0.05376	0.04081	0.02827	0.02052	0.01355	0.00823
	10.385	0.00029673	0.00234	0.00128	-0.00080644	-0.00287	-0.00386	-0.00556	-0.00596	-0.00697	-0.00924	-0.01111	-0.01466	-0.02061	-0.028	-0.04005	-0.05208	-0.06565	-0.08022	-0.09377	-0.10072	-0.11353	-0.09533	-0.04521	-0.00339	0.03591	0.06226	0.07984	0.09078	0.09198	0.08434	0.07848	0.06598	0.05378	0.04065	0.02812	0.02047	0.01341	0.00811
	10.64	0.0007905	0.0022	0.00152	-0.00096675	-0.00278	-0.0036	-0.00554	-0.00576	-0.00712	-0.00922	-0.01141	-0.01458	-0.02042	-0.02794	-0.03997	-0.052	-0.06521	-0.07993	-0.09329	-0.10028	-0.11302	-0.09422	-0.04444	-0.00281	0.03624	0.06234	0.07997	0.09074	0.09176	0.08419	0.07833	0.06583	0.05365	0.04049	0.02793	0.02025	0.01338	0.00801
	10.902	0.00199	0.00187	0.00147	-0.00080071	-0.00268	-0.00372	-0.00551	-0.00595	-0.00706	-0.0092	-0.01154	-0.01475	-0.02048	-0.02801	-0.03997	-0.05175	-0.0652	-0.07995	-0.09293	-0.0996	-0.11235	-0.09353	-0.04334	-0.00208	0.03675	0.06271	0.07992	0.09074	0.09163	0.0841	0.0781	0.06569	0.05341	0.04034	0.0278	0.02007	0.0132	0.00815
	11.169	0.00125	0.00225	0.00088342	-0.00089342	-0.0027	-0.00371	-0.00542	-0.00582	-0.00706	-0.00941	-0.0113	-0.01488	-0.02054	-0.02798	-0.03978	-0.0516	-0.06495	-0.07964	-0.09229	-0.09902	-0.11177	-0.09235	-0.04236	-0.00135	0.03692	0.06276	0.0799	0.09058	0.0915	0.08373	0.07791	0.06535	0.05306	0.04018	0.02756	0.01997	0.01323	0.00788
	11.443	0.00087806	0.00193	0.00108	-0.00083041	-0.0028	-0.00365	-0.00533	-0.00578	-0.00711	-0.00951	-0.01146	-0.01486	-0.02049	-0.02786	-0.03963	-0.05137	-0.0646	-0.07914	-0.09173	-0.09855	-0.11096	-0.0915	-0.04152	-0.00088752	0.0373	0.06286	0.07997	0.0904	0.09129	0.08351	0.0776	0.06514	0.05293	0.03989	0.02737	0.01975	0.01309	0.00806
	11.724	0.00080464	0.00229	0.00079373	-0.00101	-0.00257	-0.00365	-0.00543	-0.00584	-0.00698	-0.00934	-0.01154	-0.01464	-0.02058	-0.02789	-0.03973	-0.05108	-0.06403	-0.07866	-0.09124	-0.09791	-0.11028	-0.09055	-0.04051	-0.00018386	0.03765	0.06306	0.07976	0.09032	0.09099	0.08308	0.07738	0.06481	0.05263	0.0397	0.02718	0.01977	0.013	0.00802
	12.012	0.00069777	0.00247	0.00090161	-0.00092334	-0.0026	-0.00382	-0.00549	-0.00561	-0.007	-0.00923	-0.01151	-0.01472	-0.02063	-0.02767	-0.03964	-0.05101	-0.06365	-0.07842	-0.09068	-0.09718	-0.10954	-0.08933	-0.03947	0.00035795	0.03792	0.063	0.07964	0.08997	0.09074	0.08281	0.07701	0.06442	0.05232	0.03931	0.02696	0.0195	0.01279	0.00786
	12.307	0.00037981	0.00157	0.00114	-0.00081839	-0.00255	-0.00362	-0.00521	-0.00554	-0.00686	-0.00926	-0.01136	-0.01468	-0.02063	-0.02768	-0.03917	-0.05059	-0.06325	-0.07797	-0.09012	-0.09636	-0.10877	-0.08833	-0.0386	0.00103	0.0382	0.06301	0.07953	0.08972	0.09032	0.08246	0.0765	0.06419	0.05212	0.03911	0.02672	0.01939	0.01282	0.00775
	12.609	0.00106	0.00187	0.00135	-0.00085142	-0.00268	-0.00368	-0.00529	-0.00552	-0.00687	-0.00921	-0.01135	-0.01474	-0.02062	-0.02753	-0.03927	-0.05022	-0.0628	-0.07697	-0.08946	-0.09541	-0.10784	-0.08717	-0.03774	0.0017	0.03849	0.06296	0.07925	0.08938	0.08993	0.08201	0.07613	0.06379	0.05171	0.03885	0.02642	0.0192	0.01241	0.00753
	12.918	0.0008081	0.00181	0.00091077	-0.00083542	-0.00254	-0.00369	-0.00515	-0.0057	-0.0069	-0.00904	-0.01125	-0.01458	-0.02057	-0.02742	-0.039	-0.04984	-0.06227	-0.07639	-0.08844	-0.09477	-0.10691	-0.08616	-0.03689	0.00207	0.03854	0.06285	0.07902	0.08911	0.08949	0.08165	0.07576	0.06336	0.05131	0.03852	0.02616	0.01902	0.01241	0.00755
	13.236	0.00087301	0.00182	0.00072009	-0.00092224	-0.00269	-0.00353	-0.00513	-0.00569	-0.00687	-0.00906	-0.01116	-0.01467	-0.02045	-0.02744	-0.03865	-0.04948	-0.06163	-0.07561	-0.08762	-0.09376	-0.10588	-0.08503	-0.03586	0.00282	0.03875	0.06279	0.07885	0.08869	0.08909	0.08117	0.07519	0.06284	0.0507	0.0382	0.0258	0.01879	0.0122	0.00738
	13.56	0.00128	0.0017	0.0013	-0.00086665	-0.00261	-0.0035	-0.00511	-0.00556	-0.00694	-0.00897	-0.01137	-0.01446	-0.02032	-0.02724	-0.03843	-0.04907	-0.06081	-0.075	-0.08686	-0.09286	-0.10507	-0.08369	-0.03491	0.00324	0.03882	0.06257	0.07852	0.08814	0.08848	0.08045	0.0747	0.06245	0.05033	0.0377	0.02558	0.01859	0.01203	0.00736
	13.893	0.00082607	0.00172	0.00101	-0.00087947	-0.00249	-0.00336	-0.00514	-0.00563	-0.00677	-0.00902	-0.01132	-0.0145	-0.02023	-0.02705	-0.03796	-0.04859	-0.06027	-0.07416	-0.08587	-0.09171	-0.10414	-0.0825	-0.03405	0.00363	0.03902	0.06241	0.07803	0.08754	0.08792	0.08005	0.07405	0.06188	0.04992	0.03726	0.02523	0.01833	0.01167	0.00729
	14.234	0.00071243	0.00134	0.00104	-0.00073812	-0.00252	-0.00338	-0.00504	-0.00538	-0.00674	-0.00885	-0.01109	-0.01447	-0.02001	-0.02678	-0.03772	-0.04836	-0.05975	-0.07331	-0.0848	-0.09061	-0.10294	-0.08141	-0.03323	0.00418	0.03904	0.06213	0.07765	0.08714	0.08724	0.07936	0.07352	0.06121	0.04939	0.03696	0.02494	0.01823	0.01187	0.00722
	14.584	0.00109	0.00149	0.00111	-0.00092565	-0.00258	-0.00342	-0.00484	-0.00542	-0.00671	-0.0087	-0.01109	-0.01437	-0.02004	-0.02647	-0.03738	-0.04781	-0.05906	-0.07239	-0.08358	-0.08944	-0.10193	-0.07999	-0.03214	0.00443	0.03904	0.06189	0.07725	0.08647	0.08668	0.07882	0.0728	0.06066	0.04879	0.03662	0.02463	0.0179	0.01146	0.00692
	14.942	0.00135	0.00131	0.00131	-0.00098689	-0.00238	-0.00336	-0.00505	-0.00531	-0.00669	-0.00859	-0.01094	-0.01428	-0.01968	-0.02648	-0.03691	-0.04696	-0.05812	-0.07155	-0.08254	-0.08824	-0.10074	-0.07878	-0.03125	0.00497	0.03907	0.06166	0.07668	0.08582	0.08594	0.07806	0.07211	0.06004	0.04829	0.03604	0.02429	0.01766	0.01154	0.00698
	15.308	0.00048316	0.00116	0.00107	-0.00084193	-0.00227	-0.00334	-0.00483	-0.00516	-0.00647	-0.00873	-0.01077	-0.01409	-0.01964	-0.0261	-0.03663	-0.04639	-0.05725	-0.07029	-0.08134	-0.08698	-0.09949	-0.07741	-0.03033	0.00524	0.03889	0.06119	0.07619	0.08526	0.08524	0.07731	0.07141	0.05931	0.04777	0.03555	0.02392	0.01739	0.0112	0.00693
	15.684	0.00096274	0.00155	0.00103	-0.00085511	-0.00235	-0.00329	-0.00474	-0.0051	-0.00649	-0.00842	-0.01065	-0.01399	-0.01936	-0.02588	-0.03621	-0.04576	-0.05643	-0.06953	-0.08016	-0.08567	-0.09827	-0.0762	-0.02946	0.00559	0.03895	0.0608	0.07552	0.0845	0.08442	0.07658	0.07059	0.05862	0.04703	0.03505	0.02357	0.01714	0.01103	0.00667
	16.069	0.00018696	0.00091327	0.00053197	-0.00083458	-0.00227	-0.00321	-0.00466	-0.00505	-0.00635	-0.00834	-0.01063	-0.0138	-0.01919	-0.02543	-0.03572	-0.04518	-0.05553	-0.06841	-0.07905	-0.0845	-0.09681	-0.07485	-0.02855	0.00612	0.0388	0.06032	0.07485	0.0837	0.0837	0.07577	0.0698	0.05805	0.04643	0.03463	0.0232	0.01693	0.01088	0.00656
	16.464	0.0002367	0.00154	0.00084955	-0.00082711	-0.00224	-0.00309	-0.00462	-0.00496	-0.00648	-0.00829	-0.0104	-0.0137	-0.01902	-0.02529	-0.03504	-0.04448	-0.05476	-0.06718	-0.07768	-0.08302	-0.09568	-0.07333	-0.02772	0.00651	0.03877	0.05995	0.07418	0.0829	0.08276	0.07487	0.0691	0.05723	0.04582	0.03405	0.02282	0.01659	0.01073	0.00639
	16.868	6.5509e-05	0.00159	0.00062526	-0.00083006	-0.00221	-0.00316	-0.00465	-0.00495	-0.00632	-0.00829	-0.01026	-0.01356	-0.01861	-0.02496	-0.03459	-0.04376	-0.05377	-0.06625	-0.07624	-0.0814	-0.09432	-0.072	-0.02672	0.00676	0.03851	0.05939	0.0735	0.08202	0.08177	0.07411	0.06819	0.05648	0.04511	0.03364	0.02249	0.01636	0.01051	0.00636
	17.282	-2.261e-05	0.00078194	0.00071189	-0.00068942	-0.00221	-0.00324	-0.0045	-0.00489	-0.0063	-0.00823	-0.01031	-0.01328	-0.01843	-0.0246	-0.03416	-0.04316	-0.05275	-0.06516	-0.07474	-0.08017	-0.09278	-0.07048	-0.02586	0.00703	0.03815	0.05889	0.07264	0.08114	0.08091	0.07313	0.06732	0.0556	0.04439	0.03305	0.02195	0.01602	0.01025	0.00616
	17.706	0.00041852	0.00061615	0.00132	-0.00074125	-0.00205	-0.00315	-0.00452	-0.00477	-0.0063	-0.00801	-0.0102	-0.01309	-0.01824	-0.02428	-0.03364	-0.04236	-0.05194	-0.06381	-0.07331	-0.07858	-0.09136	-0.06902	-0.02519	0.00722	0.03804	0.05825	0.07191	0.08021	0.08	0.07216	0.06631	0.05488	0.04372	0.03252	0.02165	0.01562	0.00994	0.00615
	18.141	0.00047831	0.00073494	0.00070243	-0.00072852	-0.00207	-0.0031	-0.00449	-0.00468	-0.00619	-0.00782	-0.01001	-0.01281	-0.01808	-0.02394	-0.0331	-0.04165	-0.05097	-0.06266	-0.0718	-0.07703	-0.09007	-0.06744	-0.0242	0.00749	0.03769	0.05759	0.07094	0.07918	0.07887	0.07112	0.0654	0.05395	0.04301	0.03191	0.02128	0.01535	0.00987	0.00586
	18.586	0.00066382	0.00124	0.00064542	-0.0007479	-0.00209	-0.00311	-0.00444	-0.00457	-0.00598	-0.00789	-0.00989	-0.01287	-0.01766	-0.02355	-0.03243	-0.04081	-0.04972	-0.0614	-0.07016	-0.07554	-0.08844	-0.06605	-0.02327	0.00785	0.03735	0.05696	0.07006	0.07823	0.07785	0.07016	0.06445	0.05315	0.04225	0.03136	0.02072	0.01492	0.00956	0.00573
	19.042	0.00046139	0.00106	0.00088989	-0.00083652	-0.00192	-0.00294	-0.00432	-0.00466	-0.00599	-0.00769	-0.00979	-0.01251	-0.01742	-0.02312	-0.03191	-0.03999	-0.04886	-0.06012	-0.06862	-0.07375	-0.08704	-0.06462	-0.02265	0.00816	0.03713	0.05627	0.06917	0.07713	0.07666	0.069	0.06342	0.05228	0.04167	0.03076	0.02045	0.0146	0.00937	0.00548
	19.51	0.00054212	0.00099052	0.00094601	-0.00067898	-0.00182	-0.003	-0.00428	-0.00442	-0.00595	-0.00744	-0.00954	-0.01223	-0.01707	-0.02266	-0.03127	-0.03923	-0.04776	-0.05875	-0.06683	-0.07208	-0.08541	-0.06297	-0.02177	0.00835	0.03686	0.0556	0.06828	0.076	0.07565	0.06797	0.06235	0.05132	0.04084	0.03012	0.01989	0.01425	0.00924	0.00555
	19.988	0.00054061	0.00131	0.00076833	-0.00079047	-0.00192	-0.00291	-0.00416	-0.00428	-0.00592	-0.00753	-0.00949	-0.01214	-0.01682	-0.02209	-0.03069	-0.03836	-0.04677	-0.0573	-0.06518	-0.0706	-0.08373	-0.06147	-0.02103	0.0084	0.03642	0.05475	0.06723	0.07484	0.07456	0.06679	0.06129	0.05033	0.04001	0.02961	0.01943	0.01395	0.0089	0.00523
	20.479	0.00036571	0.0009034	0.00071414	-0.00065639	-0.00178	-0.00279	-0.00401	-0.00426	-0.00572	-0.00734	-0.00931	-0.01195	-0.0165	-0.02188	-0.02998	-0.03753	-0.04581	-0.05599	-0.06332	-0.06879	-0.08214	-0.05995	-0.02033	0.00845	0.03587	0.05406	0.06622	0.0737	0.07323	0.0657	0.0602	0.04945	0.03924	0.02896	0.01898	0.01357	0.00874	0.00516
	20.982	0.00040663	0.00096609	0.00067639	-0.00066579	-0.00187	-0.00267	-0.00398	-0.00416	-0.00564	-0.00717	-0.00899	-0.01159	-0.01631	-0.02124	-0.02921	-0.03662	-0.04473	-0.05446	-0.06164	-0.06702	-0.08039	-0.05842	-0.01961	0.00861	0.03544	0.05318	0.06516	0.07252	0.07201	0.06449	0.05906	0.04842	0.03852	0.0283	0.01854	0.01328	0.00862	0.00509
	21.497	0.00025969	0.00052292	0.00060249	-0.00064495	-0.0017	-0.0027	-0.00384	-0.00417	-0.00543	-0.00712	-0.00885	-0.01146	-0.01597	-0.02073	-0.02861	-0.03575	-0.04351	-0.05287	-0.05995	-0.06528	-0.07866	-0.05681	-0.01876	0.00857	0.03505	0.05249	0.0641	0.07137	0.07074	0.06334	0.05793	0.04746	0.03771	0.0277	0.01811	0.01284	0.00834	0.00489
	22.025	0.00027073	0.00094375	0.00050714	-0.000594	-0.00164	-0.00263	-0.00378	-0.00392	-0.00532	-0.007	-0.00877	-0.01132	-0.01562	-0.02024	-0.02799	-0.03492	-0.04245	-0.05153	-0.05807	-0.06342	-0.07709	-0.05526	-0.01814	0.00879	0.03464	0.05161	0.06295	0.06999	0.06944	0.06218	0.05668	0.04636	0.03689	0.02707	0.01759	0.01248	0.00821	0.00481
	22.565	8.0197e-05	0.0008003	0.00044182	-0.00063507	-0.00158	-0.00256	-0.00365	-0.004	-0.00528	-0.00671	-0.00855	-0.01096	-0.01519	-0.01972	-0.0273	-0.03393	-0.04132	-0.05001	-0.05649	-0.06164	-0.07531	-0.05348	-0.01738	0.00886	0.03416	0.0507	0.06177	0.06865	0.06811	0.06096	0.05554	0.04552	0.03597	0.02634	0.0171	0.0122	0.00793	0.00467
	23.119	0.00043623	0.00121	0.00042513	-0.00067277	-0.00159	-0.0026	-0.00358	-0.00384	-0.00513	-0.00668	-0.00823	-0.01083	-0.01486	-0.01915	-0.02659	-0.03309	-0.04029	-0.04847	-0.05478	-0.05984	-0.0735	-0.05187	-0.01675	0.00892	0.03345	0.04988	0.06065	0.06732	0.06671	0.05958	0.05432	0.04451	0.03505	0.02568	0.01658	0.01179	0.0077	0.00444
	23.687	0.00053916	0.00039239	0.00034959	-0.00066345	-0.00176	-0.00259	-0.00343	-0.00387	-0.00491	-0.00654	-0.00809	-0.01043	-0.0145	-0.01877	-0.02592	-0.03217	-0.03907	-0.04712	-0.05306	-0.0578	-0.07176	-0.05011	-0.01596	0.0089	0.03291	0.04888	0.05946	0.06599	0.06534	0.05834	0.05316	0.04336	0.03424	0.02502	0.01616	0.01152	0.00745	0.00427
	24.268	0.00084581	0.00077123	0.00040169	-0.00059548	-0.0016	-0.00256	-0.00326	-0.00373	-0.00481	-0.00625	-0.00779	-0.0102	-0.01416	-0.01836	-0.02523	-0.03138	-0.03787	-0.04575	-0.05141	-0.056	-0.06991	-0.04855	-0.01524	0.00906	0.03243	0.04799	0.05821	0.06462	0.06375	0.05698	0.05188	0.04236	0.03328	0.0243	0.01567	0.01106	0.00719	0.00427
	24.864	0.00044128	0.00073743	0.0006221	-0.0005294	-0.00163	-0.00242	-0.00317	-0.0037	-0.0047	-0.0061	-0.0076	-0.00993	-0.01373	-0.01773	-0.02442	-0.03034	-0.03676	-0.04429	-0.04971	-0.05412	-0.06815	-0.04671	-0.01456	0.00893	0.03186	0.04697	0.05699	0.06323	0.06246	0.05567	0.05056	0.04135	0.03251	0.02364	0.01531	0.01081	0.00689	0.00413
	25.474	0.00030909	0.00059836	0.00039709	-0.00049522	-0.00158	-0.00234	-0.00308	-0.00353	-0.00455	-0.00603	-0.00744	-0.00969	-0.01336	-0.0174	-0.02388	-0.02955	-0.0356	-0.04305	-0.04814	-0.05234	-0.06635	-0.04498	-0.01399	0.00913	0.03121	0.04593	0.05574	0.06177	0.06095	0.05417	0.04932	0.04028	0.0315	0.02305	0.01473	0.01047	0.00663	0.004
	26.099	-0.00013833	0.00054671	0.00027789	-0.00059562	-0.00153	-0.00238	-0.00303	-0.00344	-0.00446	-0.00577	-0.00724	-0.00933	-0.01302	-0.01687	-0.02313	-0.02864	-0.0345	-0.04149	-0.0466	-0.05035	-0.06444	-0.04308	-0.01326	0.00897	0.03061	0.0449	0.05435	0.06028	0.05942	0.05287	0.04794	0.039	0.03056	0.02234	0.0145	0.01018	0.00663	0.00387
	26.74	-0.00042732	0.00037045	0.0007329	-0.000532	-0.00142	-0.00229	-0.00299	-0.00331	-0.00434	-0.00562	-0.00687	-0.00908	-0.01277	-0.0163	-0.0224	-0.0278	-0.03343	-0.03988	-0.04489	-0.04852	-0.06266	-0.04135	-0.01281	0.0089	0.03	0.04381	0.05301	0.05882	0.05793	0.0514	0.04674	0.03792	0.02969	0.02174	0.01398	0.00982	0.00636	0.00381
	27.396	0.00015488	0.00027892	0.00017154	-0.00058218	-0.00134	-0.00215	-0.00293	-0.00321	-0.00424	-0.00552	-0.00668	-0.00891	-0.01232	-0.01591	-0.02169	-0.02683	-0.03225	-0.03838	-0.04322	-0.04664	-0.06085	-0.03959	-0.01208	0.00887	0.02931	0.0427	0.05172	0.05733	0.0564	0.05009	0.04544	0.03683	0.02876	0.02102	0.0136	0.00951	0.00603	0.00359
	28.069	0.00061114	0.00041326	0.00013296	-0.00048786	-0.0015	-0.00215	-0.0029	-0.00317	-0.00413	-0.00531	-0.00647	-0.00858	-0.01194	-0.01535	-0.02098	-0.02592	-0.03131	-0.03708	-0.04138	-0.04474	-0.05886	-0.03771	-0.01139	0.00881	0.02865	0.04159	0.05043	0.05584	0.05503	0.0487	0.04411	0.03569	0.02795	0.02038	0.01319	0.00921	0.00584	0.0036
	28.758	0.00033693	0.00034589	0.00027692	-0.00049798	-0.00126	-0.00209	-0.0028	-0.00311	-0.00397	-0.00527	-0.00636	-0.00832	-0.01156	-0.01497	-0.02025	-0.02502	-0.03014	-0.03563	-0.03983	-0.04302	-0.05692	-0.036	-0.01077	0.00867	0.02793	0.04047	0.04904	0.05433	0.05355	0.0473	0.04287	0.03456	0.02708	0.01966	0.01265	0.00881	0.00578	0.00339
	29.464	0.00023473	0.00030846	0.00031617	-0.00050996	-0.0012	-0.00212	-0.00272	-0.00295	-0.00386	-0.00506	-0.00616	-0.00808	-0.01124	-0.01448	-0.01966	-0.02404	-0.02905	-0.03433	-0.03797	-0.04108	-0.05485	-0.03404	-0.01033	0.0084	0.02708	0.03943	0.04769	0.05279	0.05196	0.04586	0.04149	0.03344	0.02618	0.01901	0.01232	0.00846	0.00557	0.00317
	30.187	-9.9808e-05	0.00025345	0.0003375	-0.00043544	-0.00121	-0.00197	-0.00256	-0.00293	-0.00377	-0.00496	-0.00596	-0.00783	-0.01086	-0.01396	-0.01891	-0.0233	-0.02799	-0.03302	-0.03635	-0.03932	-0.05284	-0.03224	-0.00989	0.00831	0.0264	0.03828	0.04629	0.05127	0.05041	0.04445	0.04019	0.03226	0.02534	0.0184	0.01187	0.00812	0.0053	0.00315
	30.928	6.0845e-05	0.00022396	0.00039618	-0.00053883	-0.00103	-0.00194	-0.00257	-0.00283	-0.00371	-0.0048	-0.00581	-0.00748	-0.01046	-0.01342	-0.01826	-0.02246	-0.02693	-0.03166	-0.03466	-0.03767	-0.05078	-0.03042	-0.00919	0.00824	0.02574	0.03723	0.04499	0.04979	0.04883	0.04302	0.03883	0.0312	0.02447	0.01776	0.01136	0.00773	0.00512	0.00306
	31.687	8.3258e-05	0.00025784	0.00037998	-0.0004276	-0.00112	-0.0019	-0.00243	-0.00276	-0.00357	-0.0047	-0.00569	-0.00726	-0.01005	-0.01297	-0.01767	-0.02159	-0.02584	-0.03042	-0.03314	-0.03597	-0.04877	-0.02846	-0.00883	0.00823	0.02486	0.03621	0.04362	0.04826	0.04738	0.04161	0.03753	0.03012	0.02365	0.01702	0.01088	0.00751	0.00503	0.00287
	32.465	0.00020091	0.00051188	0.00015106	-0.00051303	-0.00122	-0.00179	-0.00244	-0.00267	-0.00345	-0.00444	-0.00548	-0.00689	-0.00963	-0.01244	-0.01693	-0.02075	-0.02478	-0.02924	-0.0316	-0.03429	-0.04682	-0.02684	-0.00846	0.00808	0.02432	0.03503	0.0422	0.04663	0.04577	0.04016	0.03621	0.02909	0.02284	0.01638	0.01046	0.00725	0.00468	0.00279
	33.262	0.00027501	0.00044776	0.00032383	-0.00041162	-0.00112	-0.00173	-0.00228	-0.00265	-0.00336	-0.00416	-0.00535	-0.00669	-0.00927	-0.0121	-0.01623	-0.01986	-0.02383	-0.0278	-0.03016	-0.03289	-0.04489	-0.0251	-0.00792	0.0079	0.02352	0.03396	0.04085	0.04506	0.04416	0.03873	0.03494	0.02803	0.02196	0.01574	0.01002	0.00694	0.00443	0.00267
	34.078	0.00025473	0.00018949	0.00012462	-0.00040163	-0.00114	-0.00164	-0.00215	-0.00253	-0.0032	-0.00407	-0.00517	-0.00643	-0.00889	-0.01167	-0.01567	-0.01899	-0.02287	-0.02655	-0.02892	-0.03132	-0.04305	-0.02352	-0.00756	0.00776	0.02282	0.03284	0.03954	0.04363	0.04262	0.0374	0.03362	0.02709	0.02102	0.01513	0.00945	0.00667	0.00423	0.00258
	34.915	-0.0001027	0.00019874	0.00012511	-0.00042237	-0.00114	-0.00159	-0.00213	-0.00244	-0.00304	-0.00388	-0.00493	-0.00617	-0.00872	-0.01119	-0.01493	-0.01826	-0.02182	-0.02532	-0.0276	-0.02979	-0.04091	-0.02199	-0.00716	0.00751	0.02206	0.03179	0.03819	0.04204	0.0411	0.03601	0.03235	0.02602	0.02022	0.01452	0.00902	0.00645	0.00405	0.00252
	35.772	-9.5619e-05	0.00015217	4.8311e-05	-0.0004168	-0.00096213	-0.00157	-0.00194	-0.00234	-0.003	-0.00366	-0.00475	-0.00591	-0.00835	-0.01077	-0.01434	-0.01747	-0.02087	-0.02425	-0.02636	-0.0283	-0.03909	-0.02041	-0.00667	0.00733	0.02138	0.03061	0.03682	0.04056	0.03955	0.03461	0.0311	0.02493	0.01933	0.01388	0.00863	0.00623	0.00384	0.00232
	36.65	-5.7104e-05	0.00014374	0.00025465	-0.00040353	-0.00099544	-0.00168	-0.00194	-0.00229	-0.00296	-0.00359	-0.00454	-0.00569	-0.00783	-0.01034	-0.0137	-0.01671	-0.01989	-0.02293	-0.02516	-0.0269	-0.03689	-0.019	-0.00621	0.00713	0.02057	0.02951	0.03554	0.0391	0.038	0.03332	0.02984	0.02387	0.01844	0.01323	0.00831	0.00587	0.0037	0.00219
	37.549	4.9364e-05	0.00015693	0.00010574	-0.00037057	-0.00086768	-0.0014	-0.00199	-0.00217	-0.00284	-0.00349	-0.0044	-0.00551	-0.0076	-0.00996	-0.01321	-0.01601	-0.01912	-0.02186	-0.02407	-0.02549	-0.03487	-0.01762	-0.00577	0.00695	0.01985	0.02838	0.03409	0.03755	0.03667	0.03192	0.02863	0.02284	0.01769	0.01267	0.00789	0.00568	0.00348	0.00209
	38.471	0.00018323	-9.4194e-05	0.00018917	-0.00029034	-0.00083082	-0.00154	-0.00194	-0.00196	-0.00275	-0.00341	-0.0042	-0.00525	-0.00729	-0.00947	-0.01254	-0.01525	-0.01818	-0.0207	-0.0227	-0.02412	-0.03304	-0.01636	-0.00532	0.00684	0.01915	0.02725	0.03279	0.03613	0.03515	0.03063	0.02744	0.02189	0.01692	0.01209	0.00751	0.00533	0.00328	0.00199
	39.415	0.00020664	0.00010612	0.00015891	-0.00031373	-0.0007773	-0.00139	-0.00188	-0.00196	-0.00272	-0.00317	-0.00404	-0.00498	-0.00697	-0.00903	-0.01196	-0.01446	-0.0173	-0.01966	-0.02147	-0.02292	-0.03119	-0.01532	-0.00505	0.00663	0.01849	0.02621	0.03147	0.03458	0.03376	0.02927	0.02631	0.02089	0.01617	0.01162	0.0072	0.00504	0.00323	0.00188
	40.383	0.00037364	1.5347e-06	8.3314e-05	-0.00038611	-0.00069794	-0.00136	-0.00175	-0.00184	-0.00252	-0.00313	-0.00397	-0.00473	-0.00662	-0.00859	-0.01143	-0.01377	-0.01652	-0.01866	-0.02026	-0.02157	-0.02935	-0.01437	-0.00481	0.00635	0.01776	0.02514	0.03011	0.03322	0.03238	0.02804	0.02513	0.02001	0.0155	0.01091	0.00682	0.00476	0.00311	0.00178
	41.374	-5.208e-05	5.4294e-05	0.00016566	-0.00034295	-0.00076642	-0.00126	-0.00169	-0.00186	-0.00244	-0.00297	-0.00364	-0.00453	-0.00641	-0.00816	-0.01082	-0.01321	-0.01575	-0.0176	-0.01907	-0.02022	-0.02748	-0.01355	-0.00455	0.00617	0.01712	0.02421	0.02877	0.03177	0.03096	0.02686	0.02399	0.01919	0.01478	0.01044	0.00641	0.00444	0.00298	0.00167
	42.39	-0.00017703	0.00049173	1.8103e-05	-0.00033613	-0.00072132	-0.00124	-0.00149	-0.0018	-0.00237	-0.0029	-0.00354	-0.0044	-0.00602	-0.00773	-0.01037	-0.01247	-0.01492	-0.01677	-0.01801	-0.01899	-0.02568	-0.0126	-0.00414	0.00593	0.01642	0.02321	0.02763	0.03036	0.02952	0.02564	0.02292	0.01821	0.01415	0.0099	0.00601	0.0042	0.00273	0.00159
	43.43	0.0001203	0.00023725	-2.1346e-05	-0.00024658	-0.00077003	-0.00126	-0.00139	-0.00171	-0.00222	-0.00278	-0.00343	-0.00417	-0.00575	-0.00731	-0.00987	-0.01187	-0.01428	-0.01593	-0.01706	-0.01787	-0.0239	-0.01193	-0.00403	0.00572	0.01571	0.02219	0.02637	0.02902	0.02811	0.02447	0.02172	0.01736	0.01337	0.00935	0.00572	0.0039	0.00273	0.0015
	44.496	1.1048e-05	0.00010852	8.2694e-05	-0.00027868	-0.00070627	-0.0012	-0.00134	-0.00169	-0.00208	-0.00261	-0.0031	-0.004	-0.00552	-0.00696	-0.00931	-0.0113	-0.01355	-0.01517	-0.01616	-0.01688	-0.02228	-0.01127	-0.00361	0.00556	0.01513	0.02131	0.02524	0.02774	0.02684	0.02316	0.02075	0.01652	0.01262	0.00891	0.00548	0.00378	0.00251	0.00142
	45.588	-0.00026023	0.00029562	6.1503e-05	-0.00025837	-0.0006863	-0.00111	-0.00129	-0.00166	-0.00195	-0.0025	-0.00291	-0.00372	-0.00523	-0.00656	-0.0089	-0.01072	-0.01275	-0.01444	-0.01533	-0.01603	-0.02082	-0.01053	-0.00332	0.00547	0.01455	0.02039	0.02409	0.02638	0.02554	0.02213	0.01976	0.01574	0.01197	0.00846	0.00521	0.00368	0.00232	0.00143
	46.707	-0.0004059	0.00018299	0.00010317	-0.00017097	-0.0005997	-0.00108	-0.00125	-0.0015	-0.0017	-0.0023	-0.00271	-0.00355	-0.00484	-0.00632	-0.00841	-0.01022	-0.01208	-0.01367	-0.01467	-0.01509	-0.01935	-0.00997	-0.00303	0.0053	0.01395	0.0194	0.0229	0.02517	0.02423	0.02099	0.01868	0.01488	0.01132	0.00801	0.00505	0.00344	0.00222	0.00129
	47.854	7.3783e-05	-0.00020516	0.00014464	-0.00024273	-0.00070862	-0.00113	-0.00128	-0.00152	-0.00172	-0.00213	-0.00263	-0.00344	-0.00469	-0.00606	-0.00804	-0.00973	-0.01143	-0.01294	-0.0139	-0.01425	-0.01802	-0.00939	-0.0028	0.00507	0.01328	0.01835	0.02184	0.02396	0.02314	0.01994	0.01769	0.01404	0.01069	0.00762	0.00479	0.00321	0.00206	0.00129
	49.029	-8.8456e-06	8.971e-05	5.9595e-05	-0.00022347	-0.00060888	-0.0011	-0.00128	-0.00135	-0.00162	-0.00223	-0.0025	-0.00322	-0.00442	-0.00584	-0.0076	-0.0091	-0.01087	-0.01225	-0.01315	-0.01349	-0.01666	-0.00885	-0.00269	0.00479	0.01268	0.01757	0.02077	0.02273	0.02202	0.01893	0.01679	0.01329	0.01018	0.00712	0.0045	0.00298	0.00201	0.00117
	50.232	-5.1253e-05	0.00013542	0.00018387	-0.00023292	-0.00056396	-0.00107	-0.00121	-0.00143	-0.00154	-0.0021	-0.00238	-0.00307	-0.00414	-0.00553	-0.00719	-0.00865	-0.01024	-0.01169	-0.01225	-0.01262	-0.01541	-0.00843	-0.00246	0.00459	0.01197	0.01665	0.01976	0.02158	0.02091	0.01793	0.0158	0.01248	0.0097	0.00674	0.00433	0.00278	0.00201	0.00113
	51.465	0.00010794	0.00018473	-2.8505e-05	-0.00018259	-0.00051983	-0.00104	-0.00116	-0.0013	-0.00162	-0.00206	-0.0024	-0.00287	-0.00397	-0.00524	-0.00678	-0.00822	-0.00966	-0.01093	-0.01152	-0.01189	-0.01404	-0.0079	-0.00228	0.00448	0.0114	0.01584	0.0188	0.02044	0.01983	0.01684	0.01501	0.01183	0.00922	0.00636	0.00407	0.00264	0.0019	0.00109
	52.728	3.7524e-05	0.00031901	5.2584e-06	-0.00018812	-0.00060814	-0.00097192	-0.0011	-0.0012	-0.00144	-0.00187	-0.00226	-0.00271	-0.00379	-0.00496	-0.00638	-0.00775	-0.00909	-0.01033	-0.01078	-0.01116	-0.013	-0.00743	-0.00209	0.00428	0.01086	0.01508	0.01788	0.01947	0.01877	0.01599	0.01424	0.01128	0.00865	0.00593	0.00369	0.00246	0.00172	0.00104
	54.023	0.00024596	4.2357e-05	0.00011142	-0.00025415	-0.00053424	-0.00091764	-0.00105	-0.00126	-0.00139	-0.0017	-0.00223	-0.00249	-0.00359	-0.00463	-0.00604	-0.00733	-0.00866	-0.0097	-0.01023	-0.01047	-0.01204	-0.00705	-0.00204	0.00415	0.01038	0.01437	0.01704	0.01843	0.01766	0.01517	0.01339	0.0106	0.0082	0.00559	0.00344	0.00245	0.00155	0.00099584
	55.349	-0.0002128	-1.0556e-05	-0.00011579	-0.00025197	-0.00058447	-0.00096164	-0.00097969	-0.00112	-0.00128	-0.00158	-0.00201	-0.00247	-0.00345	-0.00446	-0.00576	-0.00689	-0.00808	-0.00906	-0.00972	-0.00974	-0.01108	-0.00647	-0.00188	0.00393	0.00983	0.01367	0.01613	0.01748	0.01666	0.01432	0.01267	0.01002	0.00763	0.00521	0.00316	0.00227	0.00143	0.00085054
	56.707	-5.3372e-05	-4.0269e-05	-6.9976e-06	-0.00017335	-0.00050693	-0.00084157	-0.00099121	-0.00102	-0.00138	-0.00156	-0.00189	-0.00237	-0.00322	-0.00426	-0.00554	-0.00655	-0.00766	-0.0086	-0.00932	-0.00905	-0.01024	-0.00612	-0.00162	0.00374	0.00943	0.01297	0.01531	0.01652	0.0158	0.01343	0.01191	0.0093	0.00711	0.00494	0.003	0.00224	0.00135	0.00082926
	58.099	0.00025818	-0.00013127	-7.5386e-05	-0.00020121	-0.0004716	-0.00087203	-0.00096707	-0.00094021	-0.00134	-0.00143	-0.00182	-0.00213	-0.00311	-0.00414	-0.00525	-0.00604	-0.00715	-0.00814	-0.00868	-0.00848	-0.00948	-0.00568	-0.00147	0.0037	0.00893	0.0122	0.01453	0.0156	0.01491	0.01261	0.01131	0.00884	0.0067	0.00459	0.0028	0.00203	0.00123	0.0007984
	59.525	3.1727e-05	0.00010335	1.2724e-05	-0.00023028	-0.00043094	-0.00092485	-0.00095773	-0.00086349	-0.00132	-0.00142	-0.00175	-0.00202	-0.00292	-0.00385	-0.00481	-0.00569	-0.00678	-0.00761	-0.00806	-0.00804	-0.00874	-0.00534	-0.00134	0.00343	0.00845	0.01157	0.01365	0.01475	0.01411	0.01189	0.01065	0.00831	0.00625	0.00427	0.00257	0.00182	0.0012	0.00070885
	60.986	-0.0002407	-4.796e-05	5.4856e-05	-0.00025386	-0.00045682	-0.00090592	-0.00091779	-0.00088101	-0.00133	-0.00136	-0.00165	-0.0019	-0.00275	-0.00361	-0.00457	-0.00539	-0.00641	-0.00711	-0.00741	-0.00754	-0.0082	-0.00508	-0.0013	0.00321	0.00796	0.01091	0.01276	0.01387	0.01334	0.01131	0.01001	0.00783	0.00604	0.00396	0.00241	0.00168	0.00119	0.00058239
	62.483	-6.8998e-05	9.3972e-05	3.7218e-05	-0.00023239	-0.00041696	-0.00078069	-0.00076592	-0.00084695	-0.00111	-0.00133	-0.00166	-0.00191	-0.00254	-0.00332	-0.00433	-0.0051	-0.00605	-0.00672	-0.00683	-0.00713	-0.00767	-0.00475	-0.00118	0.00315	0.00764	0.01048	0.01212	0.01307	0.01256	0.01062	0.00939	0.00738	0.00564	0.00365	0.00226	0.00151	0.00118	0.00059645
	64.017	-0.00020287	0.0002179	-7.8568e-05	-0.00014304	-0.00042736	-0.00078124	-0.00070097	-0.00078041	-0.00103	-0.00134	-0.00146	-0.00178	-0.00244	-0.0031	-0.00414	-0.0047	-0.00573	-0.00638	-0.00653	-0.00671	-0.00716	-0.00451	-0.00108	0.00303	0.0073	0.00998	0.01143	0.01235	0.01175	0.01001	0.0089	0.00705	0.00525	0.00354	0.00209	0.00139	0.00112	0.00058124
	65.589	-0.00042562	8.5882e-05	-6.5189e-05	-0.00016585	-0.00045782	-0.00080576	-0.00061254	-0.00087754	-0.00095706	-0.00113	-0.00136	-0.00169	-0.00228	-0.00292	-0.00382	-0.00448	-0.00543	-0.00605	-0.00638	-0.00635	-0.00678	-0.00423	-0.00087165	0.00288	0.00695	0.00948	0.01077	0.01166	0.01094	0.00936	0.00834	0.0066	0.00483	0.00329	0.00207	0.00133	0.00095657	0.00066653
	67.199	-0.00025127	-4.9277e-05	-5.9129e-05	-0.00016323	-0.00046781	-0.00079285	-0.00073245	-0.00080394	-0.00089536	-0.00106	-0.00118	-0.0016	-0.00217	-0.00285	-0.00368	-0.00425	-0.00507	-0.00567	-0.00607	-0.00599	-0.00644	-0.00397	-0.00085447	0.00286	0.00658	0.00882	0.01015	0.011	0.0103	0.00879	0.00787	0.00623	0.00456	0.00308	0.00202	0.00126	0.00092289	0.00047392
	68.848	-3.4805e-05	-8.0907e-05	-1.5573e-05	-0.00020304	-0.00040086	-0.00078961	-0.00069471	-0.00069215	-0.00076811	-0.00106	-0.00106	-0.00153	-0.002	-0.00275	-0.00349	-0.00399	-0.00473	-0.00542	-0.00576	-0.00565	-0.00597	-0.00366	-0.0006694	0.00266	0.00621	0.00838	0.00957	0.01029	0.00979	0.00826	0.00735	0.00571	0.00427	0.00281	0.00196	0.00111	0.00092735	0.00051374
	70.538	9.6407e-05	-9.5254e-06	3.139e-05	-0.00016948	-0.00031684	-0.00072374	-0.00070183	-0.00072753	-0.00084073	-0.00104	-0.00108	-0.00148	-0.0019	-0.00258	-0.00324	-0.00371	-0.00451	-0.00511	-0.00534	-0.00534	-0.00561	-0.00349	-0.00067553	0.00253	0.00586	0.00785	0.00904	0.00971	0.00929	0.00772	0.00689	0.00526	0.00412	0.00263	0.00185	0.00104	0.00091302	0.00044432
	72.269	-5.1494e-05	6.8705e-05	4.6461e-05	-0.00015908	-0.00033289	-0.00074465	-0.00071771	-0.0006926	-0.00084394	-0.00091447	-0.0011	-0.00135	-0.00176	-0.0024	-0.00307	-0.00355	-0.00427	-0.00479	-0.00488	-0.005	-0.00509	-0.00329	-0.00064124	0.00237	0.00552	0.00751	0.00849	0.0091	0.00879	0.00723	0.0065	0.00501	0.00396	0.00254	0.00167	0.00096769	0.00087141	0.00056548
	74.043	-5.5439e-05	-5.2152e-05	9.5475e-05	-0.00019149	-0.00035329	-0.00068806	-0.0005466	-0.00075929	-0.00076573	-0.00083993	-0.00108	-0.00126	-0.00169	-0.00233	-0.00291	-0.00334	-0.004	-0.00438	-0.00468	-0.00468	-0.00481	-0.00311	-0.0006583	0.00236	0.00522	0.00715	0.00817	0.0087	0.00815	0.00681	0.00611	0.00478	0.00373	0.00233	0.00141	0.00099051	0.00069786	0.00047152
	75.861	-9.6122e-05	-0.0003622	3.8151e-05	-8.2595e-05	-0.00030082	-0.00069031	-0.00056556	-0.00064315	-0.00072357	-0.00068813	-0.001	-0.00129	-0.00163	-0.00223	-0.00272	-0.00313	-0.00378	-0.00414	-0.00452	-0.00445	-0.00445	-0.00283	-0.00057608	0.00223	0.005	0.00678	0.00782	0.00816	0.00772	0.0064	0.00579	0.00438	0.00334	0.00224	0.00136	0.001	0.00065762	0.00035577
	77.723	0.00015357	-0.00014646	0.00011658	-0.0001174	-0.00027445	-0.00069925	-0.00058829	-0.00059913	-0.00082586	-0.00070429	-0.00090676	-0.00115	-0.00151	-0.00216	-0.00262	-0.00297	-0.00354	-0.00387	-0.00431	-0.00415	-0.00407	-0.00259	-0.000423	0.00218	0.00471	0.00638	0.00736	0.00769	0.00726	0.00599	0.0055	0.00413	0.0031	0.00211	0.00117	0.00102	0.00063635	0.00037602
	79.631	0.0002737	-0.00011337	0.00030367	-0.00021094	-0.00023278	-0.0007466	-0.00061655	-0.00055949	-0.00077851	-0.00069869	-0.00087191	-0.00102	-0.00142	-0.00203	-0.00246	-0.00275	-0.00332	-0.00366	-0.00399	-0.00395	-0.00381	-0.0024	-0.00039605	0.00207	0.00452	0.006	0.00679	0.00723	0.00686	0.00563	0.00518	0.00394	0.00292	0.00198	0.00114	0.00089861	0.00055109	0.0003201
	81.585	-1.8176e-05	0.00010988	6.902e-06	-0.00018508	-0.00025626	-0.00068978	-0.00051722	-0.0005643	-0.00073602	-0.00073329	-0.00079407	-0.00105	-0.00146	-0.00188	-0.0023	-0.00258	-0.00325	-0.00341	-0.00361	-0.00369	-0.00339	-0.00234	-0.00041818	0.00195	0.00432	0.00573	0.00647	0.00683	0.00654	0.00535	0.00486	0.00372	0.00292	0.00175	0.00105	0.00065401	0.00056834	0.00018092
	83.588	4.6121e-05	9.208e-06	9.8928e-06	-0.00019421	-0.00025513	-0.00066186	-0.00038844	-0.00054718	-0.00067051	-0.00086759	-0.00074685	-0.00102	-0.00132	-0.00166	-0.00224	-0.00242	-0.00304	-0.00329	-0.00333	-0.00358	-0.00315	-0.00233	-0.00033734	0.00189	0.00412	0.00556	0.00611	0.00647	0.00606	0.00511	0.0046	0.00362	0.00268	0.00169	0.00093915	0.0006354	0.00059168	0.00027581
	85.64	-0.00033416	-0.0001322	-5.7871e-05	-0.00020954	-0.00027597	-0.00065759	-0.00038568	-0.00056964	-0.00060533	-0.00064735	-0.00068012	-0.0009739	-0.00128	-0.00164	-0.00215	-0.00238	-0.00293	-0.00315	-0.00342	-0.0034	-0.00294	-0.00207	-0.00024279	0.00187	0.00398	0.00526	0.00585	0.00609	0.00564	0.00469	0.00432	0.00342	0.00241	0.00158	0.00086321	0.00061536	0.00050997	0.00023618
	87.742	1.422e-05	4.7323e-05	8.1132e-05	-0.00015331	-0.00032436	-0.00057551	-0.00034584	-0.00054204	-0.00046602	-0.0006979	-0.00055868	-0.00093666	-0.0012	-0.00165	-0.00204	-0.00225	-0.00273	-0.00295	-0.00332	-0.00324	-0.0028	-0.00196	-0.00023138	0.00182	0.00381	0.005	0.00548	0.00573	0.00535	0.00444	0.00402	0.00317	0.00223	0.00148	0.00104	0.00058509	0.00051355	0.00029124
	89.896	-6.6844e-05	-0.00014932	9.0664e-05	-0.00023917	-0.00025568	-0.00060927	-0.00040073	-0.00051569	-0.00054941	-0.00065664	-0.00049254	-0.00095292	-0.00111	-0.0016	-0.00191	-0.00216	-0.00259	-0.00295	-0.00312	-0.00305	-0.0027	-0.00185	-0.00019343	0.00167	0.00356	0.00463	0.00519	0.00544	0.00519	0.00425	0.00383	0.00286	0.00225	0.00145	0.00111	0.00052573	0.00053886	0.00027634
	92.102	-5.9807e-05	-1.7324e-05	0.00015734	-0.00013908	-0.0002404	-0.00054602	-0.00038792	-0.00054255	-0.0004981	-0.00066399	-0.00062882	-0.00079148	-0.00108	-0.00148	-0.00181	-0.00202	-0.00251	-0.00276	-0.00284	-0.00298	-0.00247	-0.00183	-0.00014066	0.00165	0.00332	0.00446	0.00495	0.00519	0.00496	0.00399	0.00358	0.00279	0.00233	0.00132	0.00087904	0.00046272	0.00046369	0.00026729
	94.363	-0.00022646	-0.00015856	0.00012219	-0.00015204	-0.00026924	-0.00051007	-0.00031502	-0.00055003	-0.00045303	-0.00054924	-0.00069239	-0.00077845	-0.00103	-0.00145	-0.00178	-0.00187	-0.00235	-0.00254	-0.00273	-0.00277	-0.00238	-0.00176	-0.00023835	0.00156	0.00319	0.00437	0.0048	0.00491	0.00473	0.0038	0.00346	0.00268	0.0021	0.00125	0.00077581	0.00054518	0.000452	0.00027337
	96.679	-0.00014981	-0.00017269	4.4846e-05	-9.1227e-05	-0.00029085	-0.00050925	-0.00031867	-0.00045407	-0.00046551	-0.00049816	-0.00061635	-0.00077277	-0.00102	-0.00143	-0.0017	-0.00185	-0.00217	-0.00247	-0.00277	-0.00264	-0.00231	-0.00157	-9.8322e-05	0.00158	0.0031	0.00422	0.00469	0.00471	0.00442	0.00358	0.00324	0.00247	0.0019	0.00118	0.00071542	0.0005916	0.00039508	0.00024245
	99.053	-7.7989e-05	-0.00023276	9.9071e-05	-0.0002152	-0.00023304	-0.00054148	-0.00044838	-0.00035118	-0.00052133	-0.00044933	-0.00064937	-0.00068703	-0.00098462	-0.00146	-0.00162	-0.00177	-0.00204	-0.00234	-0.00261	-0.00256	-0.00224	-0.00145	-8.0402e-05	0.00154	0.00288	0.0039	0.00439	0.00443	0.00426	0.00345	0.00316	0.00239	0.00185	0.00115	0.00063213	0.00050455	0.0002776	0.00015778
	101.48	-5.0034e-05	-8.1743e-05	0.00016624	-0.00020394	-0.00015567	-0.00053572	-0.00045383	-0.00041135	-0.00059913	-0.00048263	-0.00059294	-0.00071131	-0.00093083	-0.00133	-0.00157	-0.00163	-0.00201	-0.00217	-0.00225	-0.00241	-0.00217	-0.00148	-0.00020539	0.00139	0.00277	0.00377	0.00404	0.00421	0.00413	0.0033	0.00295	0.00234	0.00182	0.00108	0.00059303	0.00038051	0.00036704	5.1329e-05
	103.98	-0.00013092	-0.00015516	0.00013023	-0.00016759	-0.00019643	-0.00049482	-0.00027969	-0.00040626	-0.0005278	-0.0005208	-0.00049997	-0.00066335	-0.00088966	-0.00112	-0.00151	-0.00155	-0.00189	-0.00212	-0.00207	-0.00234	-0.00196	-0.00144	-8.8819e-05	0.00136	0.00264	0.00374	0.00389	0.00405	0.00385	0.00315	0.00291	0.00235	0.00175	0.00104	0.00051228	0.00028389	0.00036394	0.00013274
	106.53	-0.00013191	-0.00014365	-0.00020858	-0.00016424	-0.0002918	-0.00051781	-0.00031189	-0.00041354	-0.00041871	-0.00042978	-0.00036139	-0.00068267	-0.00085698	-0.00114	-0.00146	-0.0015	-0.00189	-0.00213	-0.00227	-0.0023	-0.00196	-0.00142	-0.0001104	0.00135	0.0026	0.00356	0.00372	0.00385	0.00361	0.003	0.00279	0.00213	0.00154	0.001	0.00054611	0.00025704	0.00027252	8.8692e-05
	109.14	-0.0001398	-0.00016913	2.0558e-05	-0.0001775	-0.00026019	-0.00056169	-0.00026321	-0.00038961	-0.00039815	-0.00042514	-0.00031111	-0.00068762	-0.00084184	-0.00114	-0.00141	-0.00144	-0.00174	-0.00205	-0.00219	-0.00223	-0.00187	-0.00131	-3.8934e-05	0.00123	0.00254	0.00328	0.00354	0.00367	0.00358	0.00287	0.00252	0.00194	0.00144	0.00088996	0.00074652	0.00030722	0.00035529	0.00011397
	111.82	9.0022e-05	0.0001029	0.00012123	-0.00017056	-0.00026118	-0.00053744	-0.00029626	-0.00038489	-0.00037841	-0.00046056	-0.00043892	-0.00061209	-0.00075518	-0.0011	-0.00134	-0.00134	-0.00172	-0.00201	-0.00201	-0.00217	-0.00181	-0.00126	-4.7397e-05	0.00121	0.00231	0.00318	0.00343	0.00355	0.00349	0.00276	0.00242	0.00192	0.00169	0.00089735	0.00072235	0.0002336	0.00034057	0.00016675
	114.57	-0.00027422	2.349e-06	-7.3207e-05	-0.00019864	-0.00024856	-0.00047422	-0.00024347	-0.00041422	-0.00032378	-0.00031381	-0.00049784	-0.00054946	-0.00077386	-0.00107	-0.00129	-0.00134	-0.0016	-0.00187	-0.00194	-0.00209	-0.00175	-0.00117	-0.0002096	0.00122	0.00224	0.00317	0.00346	0.00344	0.00338	0.00264	0.00233	0.00188	0.0015	0.00087304	0.00056921	0.00032005	0.00027807	9.4667e-05
	117.38	-0.00019848	2.3308e-05	9.9026e-05	-0.00018347	-0.00020556	-0.00048537	-0.00030504	-0.00030397	-0.00036521	-0.00022309	-0.00047841	-0.00054158	-0.00073544	-0.0011	-0.00124	-0.0013	-0.00153	-0.00182	-0.00203	-0.00197	-0.00173	-0.00106	-5.1411e-05	0.00116	0.00219	0.00305	0.00338	0.00333	0.00327	0.00255	0.00233	0.0018	0.00137	0.00085829	0.00047332	0.00037155	0.00026506	0.00017191
	120.26	6.5209e-05	-2.2065e-05	0.00014951	-0.00028603	-0.00014046	-0.00049833	-0.00034951	-0.00028446	-0.00046567	-0.00029668	-0.00049351	-0.00056236	-0.00072348	-0.00111	-0.00117	-0.00129	-0.00156	-0.00166	-0.00183	-0.00196	-0.00173	-0.00102	-0.00012511	0.00116	0.0021	0.00286	0.00312	0.00314	0.00321	0.00245	0.0022	0.0018	0.00138	0.00088399	0.00042217	0.00024608	0.00025947	3.8758e-05
	123.21	-0.00017606	3.1599e-05	3.0863e-05	-0.00030276	-0.00012644	-0.00048657	-0.00025241	-0.00024099	-0.00041535	-0.00039274	-0.00047574	-0.00056173	-0.00067856	-0.0009126	-0.00113	-0.00121	-0.00154	-0.00167	-0.00155	-0.00187	-0.00161	-0.00114	-0.00012465	0.00104	0.00201	0.00288	0.00295	0.00303	0.00303	0.00238	0.00213	0.00181	0.00139	0.00086933	0.00038022	0.00018034	0.00030122	4.0621e-05
	126.24	-9.5824e-05	2.4218e-06	-8.4671e-05	-0.00027194	-0.00024011	-0.00041512	-0.00020301	-0.00029616	-0.00028496	-0.00032099	-0.00035393	-0.00055275	-0.0007466	-0.00086307	-0.00115	-0.00121	-0.00154	-0.00161	-0.00167	-0.00187	-0.00159	-0.0011	-0.00010134	0.0011	0.00201	0.00289	0.00288	0.00293	0.00279	0.00228	0.00209	0.00173	0.00125	0.00080274	0.00034874	0.00016828	0.00024949	3.9054e-05
	129.33	-3.5358e-05	-2.5675e-05	0.00015693	-0.0002528	-0.00011652	-0.00049864	-0.00026089	-0.00024499	-0.00029234	-0.00033899	-0.00022224	-0.00054526	-0.00066019	-0.00096951	-0.00105	-0.00121	-0.00141	-0.00168	-0.00182	-0.00183	-0.00154	-0.00103	-3.5453e-06	0.00104	0.00197	0.0027	0.00278	0.00287	0.00281	0.00227	0.00202	0.00157	0.00127	0.00080984	0.000569	0.00018316	0.00022978	8.5445e-05
	132.51	-0.00037424	0.00011625	0.00010142	-0.00024695	-0.00020861	-0.00044123	-0.00028299	-0.00025709	-0.00032551	-0.0003804	-0.00039288	-0.00047705	-0.00063316	-0.00092491	-0.00106	-0.00111	-0.00137	-0.00162	-0.00153	-0.00179	-0.0015	-0.00099886	-0.00012226	0.00102	0.00192	0.00263	0.00273	0.00273	0.00279	0.00215	0.00189	0.0015	0.00139	0.00079546	0.00050332	0.00012973	0.0002522	0.0001163
	135.76	-0.00029168	5.0904e-05	1.956e-05	-0.00012227	-0.000216	-0.000402	-0.0002503	-0.00024045	-0.0003194	-0.00024057	-0.00041137	-0.00048901	-0.0006619	-0.00092306	-0.00102	-0.00113	-0.00129	-0.00153	-0.00159	-0.00179	-0.00147	-0.00093742	-0.00011467	0.00099612	0.00188	0.00262	0.00278	0.00272	0.00268	0.00213	0.00183	0.00158	0.00125	0.00077276	0.00038333	0.00026138	0.0002041	0.00012882
	139.09	-0.00033728	3.1284e-05	9.6893e-06	-0.00020066	-0.00014728	-0.00043648	-0.00030611	-0.00018188	-0.00040047	-0.0002183	-0.00039069	-0.00040455	-0.00064152	-0.00099946	-0.00102	-0.00107	-0.00121	-0.00147	-0.00167	-0.00172	-0.00151	-0.00087679	-4.0881e-05	0.001	0.00179	0.00248	0.00266	0.00259	0.00262	0.00204	0.00188	0.00153	0.00118	0.00073738	0.00028823	0.0003343	0.000147	0.00011167
	142.51	-0.00024711	8.2096e-06	-2.9564e-05	-0.00018062	-0.0001218	-0.00044964	-0.0002833	-0.00012902	-0.00042561	-0.00030111	-0.00038276	-0.00042253	-0.00060569	-0.00088894	-0.00087842	-0.00101	-0.00119	-0.00141	-0.00129	-0.00163	-0.00139	-0.00091539	-0.00011731	0.00089923	0.00168	0.00246	0.00252	0.00257	0.00267	0.00206	0.00182	0.00157	0.00125	0.00076739	0.00026052	0.00018559	0.00024803	-6.8159e-06
	146.01	-0.00023554	0.00014343	7.9487e-06	-0.00016551	-0.00020866	-0.00039652	-0.00014464	-0.00021195	-0.00027081	-0.000276	-0.00022746	-0.00047139	-0.00060885	-0.00081537	-0.00091179	-0.00097755	-0.00127	-0.00143	-0.00139	-0.00162	-0.0014	-0.00091396	-8.698e-05	0.00101	0.00172	0.00247	0.00249	0.00256	0.00244	0.00193	0.00179	0.00154	0.0011	0.0007124	0.00024333	0.00018608	0.00024306	4.1172e-05
	149.59	-7.8283e-05	-0.00014005	-1.1445e-05	-0.00024404	-0.00019483	-0.00048988	-0.00022244	-0.00022045	-0.00028878	-0.0002914	-0.00010971	-0.0004366	-0.00052808	-0.00085475	-0.0009237	-0.00093952	-0.00115	-0.00151	-0.00153	-0.00159	-0.00138	-0.00087509	-3.6809e-05	0.00090998	0.00168	0.00229	0.0024	0.00248	0.00243	0.00198	0.00174	0.00142	0.00117	0.00072598	0.00048452	0.0001915	0.0002391	7.2794e-05
	153.26	-0.00029338	-5.4886e-05	7.0372e-06	-0.00016989	-0.00021077	-0.00046633	-0.00022208	-0.00030635	-0.00022495	-0.00030852	-0.00031659	-0.00041372	-0.00055295	-0.00081941	-0.00083989	-0.00088247	-0.00115	-0.00143	-0.00127	-0.00158	-0.00137	-0.00090944	-0.00018283	0.00085418	0.00156	0.00227	0.00241	0.00248	0.00243	0.00187	0.00164	0.0014	0.00128	0.0007234	0.00040735	0.00019239	0.00026939	7.9513e-05
	157.02	-0.00014783	-7.8335e-05	-1.3739e-05	-0.00015392	-0.00022148	-0.0004839	-0.00020893	-0.0002893	-0.00022582	-0.00019614	-0.00037834	-0.00039133	-0.00053325	-0.00080318	-0.00084387	-0.00093314	-0.00105	-0.00149	-0.00146	-0.0015	-0.00137	-0.00079351	-0.00011788	0.00094612	0.0016	0.00221	0.00251	0.00248	0.0023	0.00187	0.00167	0.00137	0.00111	0.00068298	0.00023071	0.00035672	0.00017578	0.00010214
	160.88	-0.00027427	1.6979e-05	-8.9596e-06	-0.00019111	-0.0001562	-0.00049549	-0.00030215	-0.00020133	-0.00031163	-0.00022242	-0.00036752	-0.00036402	-0.00052575	-0.00080739	-0.00078675	-0.00087295	-0.00107	-0.00139	-0.00131	-0.00151	-0.0014	-0.00085921	-0.00014443	0.00083397	0.00153	0.0021	0.00231	0.00239	0.0024	0.00184	0.00167	0.00138	0.0011	0.00064666	0.0001839	0.00024244	0.00022844	6.3017e-07
	164.83	-0.00010174	3.4069e-05	-0.00011566	-0.00021404	-0.00015482	-0.00048612	-0.00014674	-0.00020125	-0.000252	-0.00026121	-0.00035501	-0.00039221	-0.00050821	-0.00060872	-0.0007992	-0.00085458	-0.0011	-0.00138	-0.00115	-0.00151	-0.00127	-0.00094645	-0.00013984	0.0008291	0.00152	0.00215	0.00222	0.00231	0.00226	0.00184	0.00171	0.00143	0.00108	0.00065518	0.00015507	0.00016419	0.00022514	9.9642e-06
	168.87	-1.5513e-05	-0.00021432	-0.00014164	-0.00025654	-0.00024399	-0.00050994	-0.00023395	-0.00024844	-0.00015354	-0.00015769	-0.00018579	-0.00043399	-0.00053426	-0.00069185	-0.00075104	-0.00090471	-0.00107	-0.00141	-0.00142	-0.00148	-0.00127	-0.00092273	-5.7804e-05	0.00082843	0.00155	0.00204	0.0022	0.00231	0.00214	0.00183	0.00158	0.00134	0.00102	0.00069895	0.00034691	0.00021174	0.00019135	-1.8576e-05
	173.02	-0.00013359	-4.6155e-06	-0.00014886	-0.00020968	-0.00019261	-0.00045188	-0.00024001	-0.00028332	-0.00018637	-0.0001913	-0.00027466	-0.00034666	-0.00050282	-0.00070375	-0.00070276	-0.00079067	-0.00109	-0.00131	-0.00119	-0.00149	-0.00128	-0.00088989	-0.00018119	0.00079998	0.00143	0.00199	0.00213	0.00224	0.00224	0.00177	0.00151	0.00123	0.00119	0.0006781	0.00031545	0.00023357	0.00028983	4.9131e-05
	177.27	-7.8877e-05	-4.7021e-05	-3.1413e-05	-0.00019701	-0.0002336	-0.00041295	-0.00020761	-0.00024469	-0.0002341	-0.00010513	-0.00038012	-0.00035335	-0.00051555	-0.00069895	-0.00073378	-0.00080861	-0.00101	-0.0013	-0.00143	-0.0014	-0.00123	-0.00079295	-0.00017789	0.0008557	0.00143	0.00201	0.00227	0.00228	0.00211	0.00174	0.00151	0.00127	0.001	0.00064304	0.0001463	0.00035328	0.00022105	5.5154e-05
	181.62	-0.00029546	-0.00013688	6.9686e-05	-0.00022034	-0.00014308	-0.00040335	-0.00023569	-0.00014526	-0.00036064	-0.00015909	-0.00042779	-0.00030138	-0.0005411	-0.00063519	-0.00071959	-0.00073792	-0.00105	-0.00125	-0.00121	-0.00138	-0.00123	-0.00077928	-0.0001268	0.00070306	0.00139	0.00188	0.00212	0.00225	0.0022	0.00172	0.00153	0.00129	0.00099881	0.00064307	0.00015039	0.00026401	0.00026587	6.9595e-06
	186.07	3.6725e-05	4.6493e-05	-0.00017845	-0.00020181	-0.00014783	-0.00040234	-0.00012338	-0.00018491	-0.00021319	-0.00016821	-0.00030621	-0.00032999	-0.00050781	-0.0004855	-0.00061309	-0.00073629	-0.00107	-0.00128	-0.00117	-0.00135	-0.00115	-0.00082313	-0.00018587	0.00072008	0.00145	0.00195	0.00209	0.00213	0.00209	0.00169	0.00157	0.00133	0.00097121	0.00067186	9.6155e-05	0.00018492	0.00020157	8.939e-05
	190.64	-4.5528e-06	-0.00021275	1.8096e-05	-0.00018593	-0.00017157	-0.0004498	-0.00020871	-0.0001877	-0.00015171	-0.00022116	-0.00021232	-0.00034776	-0.0004423	-0.00058213	-0.00068243	-0.00081372	-0.00103	-0.00135	-0.00134	-0.00139	-0.00111	-0.00078974	-0.00011135	0.00067679	0.00138	0.00182	0.00204	0.0021	0.00209	0.00164	0.00153	0.00123	0.00097292	0.00070451	0.00036139	0.00022331	0.00022199	0.00012378
	195.32	0.00023553	2.263e-05	-5.5004e-05	-0.00011991	-0.00016501	-0.00042762	-0.00012813	-0.00024009	-0.00022524	-0.00018328	-0.00037747	-0.00034774	-0.00044269	-0.00058902	-0.00063373	-0.00076285	-0.00099657	-0.00124	-0.00122	-0.00134	-0.00113	-0.00071451	-0.00016455	0.0006116	0.00133	0.00185	0.00212	0.00209	0.00201	0.00158	0.00148	0.0012	0.00105	0.00065161	0.00019588	0.00025008	0.00023613	0.00010888
	200.12	-0.00014172	-0.00017327	-4.629e-05	-0.00011749	-0.00013317	-0.0003773	-0.00022063	-0.00013349	-0.00034081	-0.00011311	-0.00040819	-0.0003246	-0.00046709	-0.00067175	-0.0006356	-0.00074788	-0.00096752	-0.00115	-0.00128	-0.00134	-0.00116	-0.00070313	-0.0001195	0.00060672	0.00131	0.00173	0.00204	0.00211	0.002	0.00161	0.00151	0.00122	0.00093393	0.00060999	0.00014305	0.00030189	0.0001887	8.771e-05
	205.03	1.9645e-06	-0.00016759	-0.00015479	-0.00019313	-9.9229e-05	-0.00034439	-0.00012894	-0.00010111	-0.00028891	-0.00024622	-0.00038549	-0.00030874	-0.0005033	-0.0005662	-0.00064565	-0.00073277	-0.00104	-0.00118	-0.00101	-0.00132	-0.00104	-0.00077939	-0.00014315	0.00061932	0.00131	0.00173	0.00192	0.00204	0.00195	0.00163	0.00154	0.00126	0.00098011	0.00064228	0.00012456	0.00016254	0.00021417	9.3304e-05
	210.06	-0.0002567	-0.00022276	-8.8355e-06	-0.00017378	-0.00015011	-0.00042494	-0.00017704	-0.00013843	-0.00013929	-0.00022536	-0.00017979	-0.00032569	-0.00042168	-0.00060907	-0.00061386	-0.00079897	-0.00103	-0.00129	-0.00126	-0.00132	-0.00109	-0.00075043	2.206e-05	0.00062346	0.00133	0.00166	0.00188	0.00202	0.00194	0.00163	0.00147	0.00114	0.00091618	0.00068398	0.00033182	0.00019242	0.00020175	0.00013738
	215.22	-9.9737e-06	-0.00010275	-6.2516e-05	-0.00013767	-0.00010445	-0.00036405	-0.00017518	-0.00022878	-0.00012936	-0.0002101	-0.00033251	-0.00031047	-0.00043413	-0.00060258	-0.00064436	-0.00079579	-0.00098329	-0.00127	-0.00112	-0.00129	-0.00104	-0.00070319	-0.00011194	0.00057708	0.00125	0.00172	0.00198	0.00204	0.00191	0.00154	0.00147	0.00114	0.00106	0.00071211	0.0002409	0.00025669	0.0002271	0.0001405
	220.5	-2.8543e-05	-0.00019141	4.7264e-05	-0.00014489	-0.00010113	-0.00044094	-0.00025225	-0.00014891	-0.00020731	-0.00012233	-0.00035005	-0.00027347	-0.00042191	-0.00072948	-0.00063924	-0.00077541	-0.00098448	-0.00117	-0.00117	-0.00128	-0.0011	-0.00066723	-7.9697e-05	0.00056813	0.00129	0.00166	0.00196	0.002	0.00189	0.00156	0.00145	0.00122	0.00093465	0.0007039	0.00013203	0.00028589	0.00018996	9.7676e-05
	225.91	2.0654e-06	6.996e-05	-0.00010366	-0.00012617	-0.00010768	-0.00044448	-0.0001436	-0.00014035	-0.00014928	-0.00020395	-0.00031131	-0.0003327	-0.00041561	-0.00059552	-0.00061809	-0.00077523	-0.00104	-0.0012	-0.00095668	-0.00127	-0.00096405	-0.00073725	-0.00013706	0.00053327	0.00133	0.00171	0.00183	0.00192	0.00182	0.0016	0.00151	0.00128	0.00091144	0.00064856	8.6176e-05	0.00015446	0.00021355	8.1108e-05
	231.46	-3.5445e-06	-0.00016972	-2.315e-05	-0.00011457	-0.00016589	-0.00048924	-0.00020972	-0.00015931	-0.00013148	-0.00017311	-0.00018217	-0.00030032	-0.00033116	-0.00069412	-0.00060204	-0.00075962	-0.00101	-0.00124	-0.00115	-0.00127	-0.0009538	-0.0007343	-4.165e-05	0.00051555	0.00126	0.00162	0.00179	0.00186	0.00187	0.00156	0.00139	0.00117	0.00092211	0.00071006	0.00037716	0.00017851	0.00020225	0.00014549
	237.14	0.00015192	-0.00021349	-3.1628e-05	-0.00012834	-0.00017968	-0.00038376	-0.00016645	-0.00021876	-0.00011009	-0.00011418	-0.0003479	-0.00023494	-0.00032013	-0.00072935	-0.00060373	-0.00074714	-0.00097099	-0.00111	-0.00115	-0.00121	-0.00093615	-0.00067857	-7.7363e-05	0.00056747	0.00123	0.00164	0.00193	0.00187	0.00185	0.00158	0.00139	0.00115	0.00092833	0.00066628	0.0001794	0.00028945	0.00021147	0.00013845
	242.96	-1.5257e-05	-8.0071e-05	1.4349e-05	-0.0001668	-8.4446e-05	-0.0004049	-0.00020432	-0.00015039	-0.00023386	-0.00015521	-0.00032186	-0.00020966	-0.00030227	-0.00068392	-0.00062888	-0.00070881	-0.00095282	-0.00103	-0.0009871	-0.00119	-0.000897	-0.00061205	-8.2423e-05	0.00049574	0.00121	0.00156	0.00183	0.00182	0.00182	0.00159	0.00144	0.00118	0.00086133	0.0006775	0.00018955	0.00021888	0.00021373	9.755e-05
	248.92	4.0953e-06	-0.00010967	-9.6072e-05	-0.00019938	-0.00017816	-0.00042202	-8.5395e-05	-0.00021974	-4.4827e-05	-0.00016987	-0.00014233	-0.00025081	-0.00026326	-0.00058716	-0.00059411	-0.00067809	-0.00093853	-0.00112	-0.00113	-0.00114	-0.00079598	-0.00064727	-6.7784e-05	0.00052814	0.00133	0.00158	0.00176	0.00171	0.00173	0.0016	0.00141	0.00125	0.00077494	0.00066248	0.00029741	0.00014088	0.00017437	0.00011247
	255.03	0.00011008	5.5582e-05	-8.5351e-05	-0.00019282	-0.00019168	-0.00041263	-0.00010415	-0.00027717	-7.3138e-05	-0.00018098	-0.00028984	-0.00021866	-0.00026365	-0.00064376	-0.00058999	-0.00068342	-0.00090705	-0.00107	-0.00105	-0.00114	-0.00084887	-0.00060341	-0.00013596	0.0004465	0.00114	0.00153	0.00174	0.00169	0.00187	0.00152	0.0014	0.00117	0.0009269	0.00068247	0.00035777	0.0001528	0.00020269	0.00016093
	261.29	-0.0002547	-8.6473e-05	7.9652e-05	-0.00030085	-0.00010543	-0.00041747	-0.0001509	-0.00020043	-0.00017574	-6.5272e-05	-0.00029968	-0.00016795	-0.00026792	-0.00067687	-0.00060581	-0.00067141	-0.00080142	-0.00097916	-0.0011	-0.00111	-0.00088868	-0.00055624	-0.00010172	0.00043923	0.00116	0.00151	0.00174	0.00173	0.00184	0.00152	0.0014	0.00116	0.00079629	0.00061334	0.00026627	0.0002536	0.00012262	0.00010016
	267.71	-0.00021496	-5.7379e-05	-2.4649e-05	-0.00033617	-0.00011328	-0.00043151	-5.005e-05	-0.00025156	-7.2852e-05	-0.00013524	-0.00014071	-0.00024982	-0.00021143	-0.0005459	-0.00059492	-0.0006892	-0.00087493	-0.00102	-0.00097553	-0.00108	-0.00086611	-0.00058882	-7.0434e-05	0.00046762	0.00126	0.00156	0.0016	0.00167	0.00173	0.00153	0.0014	0.00124	0.00081622	0.00061453	0.00029987	0.00011147	0.00011172	7.2811e-05
	274.28	-4.461e-05	-3.5102e-05	-9.0737e-05	-0.00029618	-0.00017416	-0.0004339	-9.9768e-05	-0.00030739	-8.8623e-05	-0.00018533	-0.00021388	-0.00025167	-0.00024456	-0.00060547	-0.00055671	-0.00068524	-0.00087717	-0.00102	-0.00105	-0.00108	-0.00088447	-0.00060762	-0.00015303	0.00044683	0.0012	0.0015	0.00162	0.00164	0.00183	0.00149	0.00134	0.0011	0.00095894	0.00062102	0.00046041	0.00015081	0.00011503	0.00014995
	281.01	-0.00011389	-4.0845e-06	-4.7821e-07	-0.00020206	-0.00019282	-0.00042599	-0.00010737	-0.00015994	-0.00013189	-0.00013692	-0.00025711	-0.00017408	-0.00024643	-0.00063919	-0.00055141	-0.00070995	-0.00078771	-0.0009375	-0.00106	-0.00106	-0.00092554	-0.00055768	-0.00013712	0.00042377	0.00125	0.00149	0.00167	0.0017	0.0018	0.00147	0.0014	0.00114	0.00084805	0.00062862	0.00030433	0.00021493	5.591e-05	0.00013322
	287.91	9.8343e-05	6.0191e-05	3.6354e-05	-0.00015839	-0.00015655	-0.0004334	-5.2172e-06	-0.00016093	-9.4885e-05	-0.00022142	-0.00010367	-0.00028235	-0.00024156	-0.00051419	-0.0005652	-0.00069624	-0.00079275	-0.00092836	-0.00096793	-0.00105	-0.00090063	-0.00062922	-9.025e-05	0.00043016	0.00128	0.00155	0.00157	0.0017	0.0017	0.00149	0.00148	0.00125	0.00083132	0.00064111	0.00037311	8.923e-05	7.4888e-05	0.0001178
	294.98	-0.00011554	3.0633e-05	3.1238e-05	-5.2908e-07	-0.00015574	-0.00043475	-4.0432e-05	-0.00017981	-0.00010013	-0.0002149	-0.00019816	-0.00028895	-0.00025802	-0.00059839	-0.00059137	-0.00065692	-0.00078569	-0.00090439	-0.00099001	-0.00108	-0.00091429	-0.0005903	-0.00014169	0.0003822	0.00118	0.00146	0.00161	0.00169	0.00183	0.00149	0.00138	0.00114	0.00095379	0.00057921	0.00050676	0.00013447	0.00010591	0.00016359
	302.22	5.0489e-05	9.902e-05	-2.0123e-05	-1.124e-05	-6.2376e-05	-0.00043902	-5.5958e-05	-8.2092e-05	-0.00019049	-0.00018342	-0.0002522	-0.00025797	-0.00026447	-0.00064338	-0.0005735	-0.00065045	-0.00074212	-0.0008224	-0.00097338	-0.0011	-0.00095342	-0.00057359	-0.0001509	0.00043803	0.00121	0.00146	0.00161	0.00173	0.00185	0.00149	0.00145	0.00121	0.00090033	0.00058637	0.00041579	0.00020748	0.00011071	0.00012198
	309.64	-5.6372e-05	-1.6079e-05	-2.8118e-05	-3.7606e-05	-0.00010406	-0.00040109	3.8312e-05	-0.00014611	-7.6887e-05	-0.00021834	-8.1492e-05	-0.00031301	-0.00021832	-0.00055488	-0.00063039	-0.00066391	-0.00075474	-0.000838	-0.00097373	-0.00112	-0.00092236	-0.00063936	-0.00013859	0.00039913	0.00122	0.00146	0.00152	0.00176	0.00182	0.00152	0.00148	0.00125	0.00086281	0.00062542	0.00045123	0.00012221	0.00011656	7.8944e-05
	317.24	-0.00012095	0.00019511	-0.00010499	-2.3745e-05	-0.00013064	-0.00038358	4.6762e-05	-0.00014245	-0.00010457	-0.00018033	-0.0001863	-0.00031882	-0.00020911	-0.00064013	-0.00064608	-0.00061505	-0.00072208	-0.00082413	-0.00098499	-0.00106	-0.0009641	-0.00062713	-0.0002152	0.00037198	0.00112	0.00146	0.00166	0.00183	0.00187	0.00153	0.0014	0.00119	0.001	0.00060373	0.00040294	0.00023939	0.00017658	0.00012462
	325.02	0.00013318	0.00029209	-1.6543e-05	-9.4589e-05	-2.2533e-05	-0.00035419	2.656e-05	-9.7847e-05	-0.00022157	-0.00019027	-0.0001867	-0.000295	-0.00024579	-0.000601	-0.000596	-0.0006001	-0.00075929	-0.00078237	-0.00088768	-0.00106	-0.00096999	-0.00065893	-0.0002132	0.00036805	0.00107	0.00141	0.00155	0.00182	0.00187	0.00149	0.00148	0.00128	0.00093503	0.00059268	0.0002917	0.00013263	0.00019574	2.8085e-05
	333	-5.239e-05	-3.2048e-06	-6.022e-05	-7.7138e-05	-6.0124e-05	-0.00034629	-7.0588e-07	-0.00017843	-0.00010553	-0.00022475	-3.6704e-05	-0.00034582	-0.00020552	-0.00062562	-0.00063179	-0.00062916	-0.0007525	-0.00085364	-0.00104	-0.00108	-0.0009762	-0.00065458	-0.00016478	0.00035119	0.00103	0.00134	0.00152	0.00183	0.00186	0.00145	0.00146	0.00121	0.00092695	0.00058334	0.00046561	0.0001675	0.00019136	7.0254e-05
	341.18	1.2764e-05	0.00012178	1.3537e-07	-8.0896e-05	3.8477e-06	-0.0002918	-4.0091e-05	-9.667e-05	-0.00014457	-0.00021209	-0.00017204	-0.00028678	-0.00022691	-0.0006513	-0.00061955	-0.00058915	-0.00068945	-0.00080753	-0.00106	-0.00103	-0.00095123	-0.00066887	-0.00025218	0.00034309	0.00098034	0.00132	0.00163	0.00183	0.00185	0.00142	0.00144	0.00121	0.00093707	0.00054487	0.00027471	0.00020175	0.00020205	0.00010872
	349.55	-1.2849e-05	5.8979e-05	-6.5495e-05	-6.9158e-05	2.6662e-05	-0.0002961	2.6853e-06	-8.4522e-05	-0.00012344	-0.00026417	1.3715e-05	-0.00031731	-0.00017548	-0.00053405	-0.00056637	-0.00060793	-0.00073	-0.00088616	-0.001	-0.00107	-0.00090767	-0.00071325	-0.0002158	0.00035197	0.00095648	0.00133	0.00148	0.00175	0.00181	0.00142	0.0015	0.00126	0.00089616	0.0005784	0.0003298	0.00010514	0.00023072	5.893e-05
	358.13	-8.3298e-05	0.00011285	-5.512e-05	-5.4912e-05	-1.6672e-05	-0.00028996	6.1905e-06	-0.00014633	-0.00011394	-0.00020884	-0.00012437	-0.00029223	-0.00023571	-0.00064982	-0.00055025	-0.00061233	-0.00072682	-0.00085165	-0.00105	-0.00102	-0.00091633	-0.00066348	-0.00018348	0.00033882	0.0008435	0.00131	0.00159	0.00175	0.00182	0.00138	0.00144	0.00117	0.00096308	0.00053287	0.00029765	0.00015907	0.00027246	0.00010344
	366.92	-0.00011822	0.00016179	-9.2603e-05	-4.4745e-05	3.2211e-05	-0.00031288	1.1631e-05	-6.8204e-05	-0.00017786	-0.00022585	-9.4529e-05	-0.00025415	-0.0002951	-0.00054834	-0.00056327	-0.00056982	-0.00075984	-0.00079838	-0.00088984	-0.00106	-0.00084658	-0.00073634	-0.00018323	0.00028628	0.00083847	0.0013	0.00146	0.00166	0.00179	0.00135	0.00142	0.00125	0.00083674	0.00051299	0.00025383	7.039e-05	0.00027132	2.5799e-05
	375.93	6.3076e-06	-6.6974e-09	1.334e-05	3.7047e-06	1.3888e-05	-0.00030352	-4.3913e-06	-0.00014177	-0.00012571	-0.00021101	-5.0995e-05	-0.00025904	-0.00030711	-0.00055441	-0.00054688	-0.00058985	-0.00074006	-0.00081965	-0.00106	-0.00107	-0.0008542	-0.00073348	-0.00015349	0.00027678	0.00075615	0.00126	0.00153	0.00165	0.00183	0.00132	0.00132	0.00114	0.00092035	0.00055428	0.00038502	9.5344e-05	0.00027174	6.568e-05
	385.16	5.362e-06	4.1011e-05	3.1435e-06	2.2236e-05	3.8326e-05	-0.00027762	-1.7492e-05	-9.2386e-05	-0.00018622	-0.00014956	-0.00016153	-0.00019643	-0.00033431	-0.00051073	-0.00060504	-0.00052598	-0.00070322	-0.00080308	-0.00095079	-0.00102	-0.00086935	-0.00067644	-0.00010427	0.00030175	0.00079313	0.00128	0.00149	0.00159	0.00181	0.00134	0.00135	0.00125	0.00083941	0.00052878	0.00024231	9.9605e-05	0.00022745	5.1816e-05
	394.61	3.436e-05	-0.00012186	1.6968e-05	-1.4273e-05	-2.331e-05	-0.00027149	1.5413e-05	-0.00016249	-0.00010358	-0.0001721	-7.1474e-05	-0.00022049	-0.00027576	-0.00053051	-0.00056767	-0.00055772	-0.00068998	-0.00082656	-0.00104	-0.00104	-0.00086439	-0.00070502	-0.00012728	0.00031784	0.00074657	0.00125	0.00147	0.00153	0.00184	0.00131	0.00126	0.00118	0.00087362	0.0005516	0.00034363	6.6718e-05	0.00023117	2.5164e-05
	404.3	8.2977e-05	-4.3517e-05	2.733e-05	-1.7045e-05	8.5519e-06	-0.00027213	-2.4418e-05	-9.7109e-05	-0.00018305	-0.00013984	-0.00018452	-0.00020094	-0.00033691	-0.0004948	-0.00054631	-0.00051247	-0.00068313	-0.00080121	-0.00094123	-0.00097122	-0.00086582	-0.00067482	-0.00015266	0.00033484	0.00073621	0.00128	0.00148	0.00158	0.0018	0.00135	0.00128	0.00122	0.00081552	0.00050172	0.00017979	0.00011821	0.00022472	1.0372e-05
	414.22	3.5134e-05	5.2319e-05	6.1461e-05	1.8789e-05	-3.5886e-05	-0.0003218	2.9439e-05	-0.00016725	-8.2981e-05	-0.00020937	-8.0859e-05	-0.00021232	-0.00032501	-0.00045941	-0.00053822	-0.00053479	-0.00070636	-0.00078785	-0.00102	-0.00101	-0.00084176	-0.00069586	-0.00014796	0.00032429	0.00073063	0.00121	0.00141	0.00155	0.00176	0.00133	0.00126	0.0012	0.00083112	0.0005339	0.00028126	5.9752e-05	0.00018361	2.7438e-05
	424.39	3.5188e-05	-7.5496e-05	0.00011337	-2.1543e-05	-6.6339e-05	-0.0003111	-2.1381e-05	-0.00011236	-0.000211	-0.00017416	-0.00014346	-0.00022156	-0.00042502	-0.00048759	-0.00058264	-0.00052157	-0.0007086	-0.00076892	-0.00098629	-0.001	-0.00082852	-0.00069989	-0.00017972	0.00033071	0.00070989	0.00122	0.00138	0.00159	0.00166	0.00133	0.00131	0.0012	0.00079911	0.00051895	0.00016791	0.00014221	0.00015281	2.7647e-05
	434.8	-3.0039e-05	-9.3036e-06	7.0811e-05	-6.2714e-05	-0.00016077	-0.00034334	1.0647e-05	-0.00014756	-0.00010075	-0.00024842	-8.0943e-05	-0.00022509	-0.0004036	-0.00046626	-0.00054974	-0.000537	-0.00069699	-0.00079489	-0.00107	-0.00103	-0.0008397	-0.00070216	-0.00022729	0.00033098	0.00073274	0.00121	0.00134	0.00162	0.00169	0.00128	0.00124	0.00113	0.00085716	0.00051595	0.00030417	9.1441e-05	0.00018146	5.1312e-06
	445.48	-5.5411e-05	-8.4832e-05	0.00011919	-6.4285e-05	-0.00012702	-0.00030107	-4.2787e-05	-7.1899e-05	-0.00016796	-0.00020312	-0.00018099	-0.0001024	-0.00035066	-0.00050837	-0.00053143	-0.00056853	-0.00074943	-0.00078824	-0.00098721	-0.00097768	-0.00083291	-0.00067671	-0.00023969	0.0003691	0.00076218	0.00121	0.00134	0.00161	0.00166	0.00124	0.00129	0.00115	0.00079571	0.00051828	0.00019982	0.00014092	0.00012012	9.2396e-06
	456.41	-9.3267e-05	-0.00024013	2.6924e-05	-1.1217e-05	-0.00013063	-0.00030551	-1.8888e-05	-0.00012648	-5.859e-05	-0.00024452	-2.1891e-05	-0.00015919	-0.00031279	-0.00049449	-0.00051254	-0.00057294	-0.00076435	-0.00086119	-0.00108	-0.00094924	-0.00082218	-0.0006337	-0.0001263	0.00032832	0.00078853	0.00115	0.0013	0.00156	0.0016	0.00122	0.00119	0.00114	0.00077208	0.00050806	0.00037802	0.00010916	0.00011283	8.452e-05
	467.62	0.00456	0.00358	0.00235	0.00074493	0.0007649	0.00048695	0.00071252	0.00064185	0.00071676	0.00065583	0.00065089	0.000608	0.00050119	0.00036935	0.00030095	0.00023209	0.00010449	2.5373e-05	-0.00017173	-0.00015316	-2.4956e-05	0.00018848	0.00055637	0.00124	0.00153	0.0018	0.00211	0.00228	0.00245	0.00193	0.00193	0.00196	0.00162	0.00131	0.00104	0.00091674	0.00101	0.00080522
	479.09	0.00015756	7.9167e-05	6.1016e-05	-0.00012515	-4.3337e-05	-0.00021368	-0.00010387	-0.00014641	-6.3613e-05	-0.00013646	-0.00021937	-0.00010596	-0.00030999	-0.00048498	-0.00047645	-0.00055334	-0.00064678	-0.00075982	-0.00105	-0.00097677	-0.00078528	-0.00059689	-0.00026843	0.00028301	0.00074281	0.00104	0.00138	0.0015	0.00164	0.00116	0.00108	0.00114	0.000932	0.00053583	0.00031345	0.00025447	0.00017813	9.2046e-05
	490.85	0.00051668	0.00047848	0.00022022	-1.3339e-05	6.7062e-05	-0.0001976	-2.0324e-05	-7.6915e-05	9.067e-06	-0.0001014	-5.642e-05	-6.0572e-05	-0.00017818	-0.00029441	-0.00037617	-0.00044588	-0.00054083	-0.00071903	-0.00077352	-0.00089206	-0.00066543	-0.00048696	-0.00010177	0.00034	0.00085869	0.00114	0.00137	0.00152	0.00168	0.00121	0.00122	0.00127	0.00095151	0.00060772	0.00039526	0.00024492	0.00032302	0.00014474
	502.9	0.00046499	0.00033845	0.0002135	-2.0167e-05	5.6695e-05	-0.00023407	-9.8835e-06	-3.6309e-05	4.1441e-05	-3.6812e-05	-0.00015416	-5.0783e-05	-0.00017409	-0.00029285	-0.00044693	-0.00047828	-0.00061338	-0.00066237	-0.00078217	-0.00084085	-0.00074866	-0.00047527	-0.00014687	0.00034605	0.00079004	0.00119	0.00146	0.0015	0.00166	0.00119	0.00118	0.00129	0.00101	0.00049523	0.00039841	0.00025859	0.00029401	0.00018327
	515.25	0.00046364	0.00033504	0.00017162	-9.0846e-05	5.0418e-05	-0.00026305	1.8145e-05	-6.1893e-05	3.694e-05	-7.9852e-05	-2.2711e-05	-0.00016249	-0.00010026	-0.00032226	-0.0004845	-0.00049756	-0.00058311	-0.00064104	-0.00087582	-0.00080237	-0.00072681	-0.00053787	-0.00019912	0.00035356	0.00074675	0.00117	0.00133	0.00154	0.00163	0.00122	0.00116	0.00131	0.00096633	0.00047903	0.00045542	0.0002203	0.00028864	0.00020586
	527.89	0.00048146	0.00042174	0.00028452	-7.1021e-05	5.9141e-05	-0.00024879	-1.5043e-05	1.8759e-05	1.3778e-05	-4.5044e-05	-3.7324e-05	-4.0026e-05	-0.0001039	-0.00029997	-0.00044175	-0.00041368	-0.00061781	-0.00069328	-0.00083204	-0.00081097	-0.0007175	-0.00049175	-0.00015447	0.00035291	0.00085367	0.00112	0.00132	0.00148	0.00164	0.00122	0.00117	0.00126	0.00091256	0.00047658	0.00033658	0.00023519	0.00028807	0.00020054
	540.85	0.00039698	0.00033196	0.00014091	2.1028e-05	9.6923e-05	-0.00022891	-9.758e-06	-6.4409e-05	4.8349e-05	-2.3925e-05	-1.8563e-06	-8.8707e-05	-9.7459e-05	-0.00039136	-0.00044191	-0.00039702	-0.00052367	-0.00066265	-0.00077106	-0.00077999	-0.00079253	-0.00052857	-0.00023874	0.00033172	0.00082665	0.0011	0.00137	0.00156	0.00162	0.00125	0.00117	0.00126	0.00096261	0.00050757	0.00038002	0.00026728	0.00028022	0.00025829
	554.13	0.00051967	0.00032796	0.00013269	0.00012054	0.00011585	-0.00014963	9.1321e-05	1.4244e-05	2.6401e-05	-7.8656e-05	-1.0049e-05	-1.9681e-05	-3.1768e-05	-0.00038658	-0.00039411	-0.00034986	-0.00052496	-0.00066002	-0.0005982	-0.0007626	-0.00068065	-0.00061481	-0.00025869	0.00031887	0.00082316	0.00109	0.00127	0.00154	0.00167	0.00132	0.00125	0.00127	0.00093876	0.0005089	0.00044224	0.00024096	0.00033877	0.00030963
	567.73	0.00051297	0.00039	0.00023477	0.00012193	0.00016639	-0.00016748	0.00010137	2.0584e-05	-2.8085e-05	5.4207e-05	-6.4695e-05	-1.5463e-05	-9.1955e-05	-0.00043354	-0.00041736	-0.00036684	-0.0004911	-0.00062617	-0.00064831	-0.00073234	-0.00072635	-0.00059703	-0.00018415	0.0003399	0.00081896	0.00107	0.00126	0.00156	0.00165	0.00135	0.00126	0.0012	0.00089537	0.0004998	0.00030787	0.00030868	0.000273	0.00027046
	581.67	0.00040188	0.00025343	0.0002472	0.00016984	0.00012381	-0.0001111	7.3936e-05	-3.2027e-05	-0.00014695	-1.3948e-05	-6.069e-05	-9.0205e-05	-4.5499e-05	-0.00052329	-0.00047134	-0.00036542	-0.00053349	-0.00066289	-0.0007316	-0.00072835	-0.00075161	-0.00062162	-0.00014114	0.00027084	0.00073569	0.001	0.00131	0.00153	0.00164	0.00137	0.00124	0.00114	0.001	0.00047591	0.00025715	0.00030846	0.00029072	0.00022311
	595.94	0.00052314	0.00043847	0.00025612	0.00015446	0.00022752	-0.00014762	0.00018437	1.6717e-05	-2.3494e-05	-5.642e-05	-5.2121e-05	-8.5207e-05	-3.5746e-05	-0.00037446	-0.00044637	-0.00036859	-0.00045527	-0.0006127	-0.00072165	-0.00077407	-0.00069537	-0.00062508	-0.00013656	0.00023001	0.00076008	0.001	0.00127	0.00148	0.00164	0.00139	0.00122	0.00117	0.00089424	0.00047805	0.00024807	0.00031406	0.00035418	0.00021179
	610.57	0.00032847	0.00033609	0.00028407	0.00011902	0.00016295	-0.00014193	9.5898e-05	8.5396e-05	-0.00012238	-8.0086e-05	-5.0217e-05	-7.8537e-05	-2.3113e-06	-0.00041595	-0.00049171	-0.00045162	-0.00050639	-0.00063847	-0.000744	-0.00078914	-0.00068552	-0.00065941	-0.00012347	0.0001391	0.00078083	0.00096683	0.00123	0.00147	0.00158	0.00136	0.00125	0.0011	0.00084742	0.00051965	0.00025073	0.00025152	0.00036468	0.00016121
	625.56	0.00056245	0.00041617	0.00037451	0.00025646	6.4296e-05	-9.2231e-05	0.00013486	7.4222e-05	-0.00010906	-9.4232e-05	-0.00014813	-9.5253e-05	-2.4979e-05	-0.00035327	-0.0005328	-0.0003595	-0.00043908	-0.0006614	-0.00073805	-0.00079181	-0.00065992	-0.00062445	-0.00013228	9.818e-05	0.000735	0.00096286	0.00122	0.00138	0.00163	0.00137	0.00125	0.00105	0.00099875	0.00050839	0.00028101	0.00029132	0.00041606	0.00017703
	640.91	0.0003944	0.00032877	0.00028107	0.00013127	-4.233e-05	-0.00011797	4.7616e-05	-4.9381e-06	-0.00011599	-3.9148e-05	-0.00013132	-0.00012926	-4.2648e-05	-0.00040863	-0.00047854	-0.00035424	-0.0004675	-0.00069881	-0.00087152	-0.00084781	-0.00062827	-0.00064681	-0.00015433	9.7621e-05	0.00077056	0.00094188	0.0012	0.00134	0.00161	0.00135	0.00122	0.00097022	0.00092662	0.00051761	0.0003708	0.0002817	0.00033986	0.00014461
	656.65	0.00039069	0.00027553	0.00031664	0.00013102	6.3794e-06	-3.8442e-05	0.00013185	3.0793e-05	-7.5698e-05	-0.00012132	-8.8435e-05	-5.4545e-05	-7.3796e-05	-0.00030639	-0.00046289	-0.00033601	-0.00046081	-0.00067947	-0.0007974	-0.0008126	-0.00056852	-0.00064536	-0.00021026	6.8305e-05	0.00073595	0.00097525	0.00129	0.00133	0.00155	0.00134	0.00127	0.00104	0.00095247	0.00055095	0.00040865	0.0002714	0.00039426	0.00013512
	672.76	0.0004046	0.00036303	0.00025401	0.0001849	2.3448e-05	-0.00011105	3.6036e-05	5.2702e-05	-8.1063e-05	-0.00013056	-0.00011185	-0.0001314	-0.00016894	-0.00041807	-0.00036351	-0.00038784	-0.00046767	-0.00072227	-0.00073172	-0.00082757	-0.00057595	-0.00065541	-0.00017696	0.0001049	0.00060995	0.00091143	0.00123	0.00132	0.00149	0.00125	0.00121	0.00101	0.00084729	0.00054116	0.00038521	0.00024237	0.00034964	0.00016523
	689.28	0.00041777	0.00024816	0.00025755	0.00020602	-1.5042e-06	-8.5194e-05	4.8794e-05	-1.8275e-06	-3.2606e-05	-6.7685e-05	-0.00015648	-6.0343e-05	-8.6504e-05	-0.00038198	-0.00035084	-0.00032618	-0.00044702	-0.00072356	-0.00070666	-0.00079539	-0.00057219	-0.00058987	-0.0001879	0.00016593	0.0006411	0.00097338	0.00125	0.00142	0.00147	0.00123	0.00108	0.00102	0.00086116	0.00060569	0.00039475	0.00024926	0.00036499	0.00017168
	706.2	0.00039317	0.00035388	0.00023434	7.6148e-05	-6.3783e-05	-0.00014378	5.7287e-05	-0.00011092	5.0703e-05	-4.8152e-05	-0.00020214	-5.7053e-05	-0.00010214	-0.00038051	-0.00034771	-0.00033678	-0.0004848	-0.00067355	-0.00076604	-0.00083183	-0.0005483	-0.00057838	-0.00019421	0.00012071	0.00062255	0.00091378	0.00129	0.00141	0.00148	0.00123	0.00107	0.00108	0.000852	0.00054108	0.0003364	0.00025446	0.00034055	0.00022269
	723.53	0.00050217	0.00034636	0.00031844	4.6615e-05	-0.00013467	-0.00018589	0.00010009	-0.00014555	2.3493e-05	-3.0026e-05	-0.00011847	-3.7335e-05	-1.7465e-05	-0.00037227	-0.00035487	-0.00032309	-0.00044784	-0.00065585	-0.00078398	-0.00078795	-0.0005778	-0.00059621	-0.00017784	0.00016602	0.00060916	0.00088476	0.00133	0.00144	0.00153	0.00122	0.00105	0.00107	0.00083558	0.00055445	0.00039065	0.00025085	0.00034485	0.0002067
	741.29	0.00035997	0.00040917	0.00027883	2.2756e-05	-0.00018519	-0.00022755	2.649e-05	-0.00012345	5.0529e-05	-4.7324e-05	-6.8848e-05	-9.0695e-05	-0.0001262	-0.0004074	-0.00039353	-0.00028823	-0.00051067	-0.00063066	-0.00078608	-0.00076145	-0.00066344	-0.00056802	-0.00017057	0.00028432	0.0006035	0.00081821	0.0013	0.00134	0.00144	0.00117	0.00097098	0.0011	0.00083089	0.00051345	0.00034419	0.00026259	0.00032901	0.00016498
	759.49	0.00016709	0.00024431	0.00017683	6.2742e-05	-0.00018495	-0.0003117	6.5532e-06	-0.00010773	1.8292e-05	-6.421e-05	-5.6487e-05	-0.00015061	-3.6392e-05	-0.00032099	-0.00041182	-0.000416	-0.00052245	-0.00060516	-0.00079795	-0.00076655	-0.00069044	-0.00055412	-0.00028707	0.00024961	0.00059274	0.00077338	0.0012	0.0013	0.00141	0.00111	0.00101	0.00108	0.0007566	0.00042103	0.00022062	0.0003027	0.0002397	0.0001499
	778.13	-0.0001939	-7.7027e-05	9.404e-05	4.3976e-05	-0.0001397	-0.0002969	-8.9745e-05	-0.00014919	-9.9168e-05	-6.3527e-05	-0.00021802	-0.00021038	-9.5779e-05	-0.00038543	-0.00045596	-0.00051092	-0.00062067	-0.00069064	-0.00078707	-0.00078259	-0.00075042	-0.00061511	-0.0003835	0.00019325	0.00055247	0.00074762	0.00114	0.00129	0.00135	0.00107	0.00097126	0.00102	0.00071356	0.00039021	0.00020348	0.00026026	0.00018624	3.9293e-05
	797.23	-2.3125e-05	-5.4886e-05	0.00011857	8.2963e-05	-1.6318e-06	-0.00024969	-5.7464e-05	-0.00016788	-0.00010221	-8.0588e-05	-0.00021969	-0.00020068	-0.00011117	-0.00038127	-0.00042491	-0.00048896	-0.00054562	-0.00067746	-0.00069558	-0.00073941	-0.00069808	-0.00060967	-0.00035328	0.00021266	0.00050972	0.00079541	0.0011	0.00129	0.00138	0.00113	0.00103	0.00104	0.00074225	0.00039286	0.00022327	0.00021167	0.00021276	1.7209e-05
	816.8	0.00014502	0.00013366	0.00017111	-4.292e-06	2.2688e-05	-0.00022642	-1.9581e-05	-0.00012737	-0.00014702	3.6215e-05	-0.00017063	-0.00016339	-0.00012394	-0.00029241	-0.00043548	-0.00049037	-0.00050554	-0.00054015	-0.0006124	-0.00072026	-0.00059249	-0.00059176	-0.00036001	0.00019423	0.00054911	0.00087267	0.00113	0.00129	0.00138	0.00109	0.00104	0.00109	0.00076241	0.00047741	0.00025159	0.0002242	0.00020652	4.959e-05
	836.85	0.00023499	0.00020138	0.00018346	-9.206e-05	5.6347e-05	-0.00020661	-3.6427e-05	-4.3944e-05	-0.0001653	1.3551e-05	-7.9223e-05	-0.00017191	-9.2381e-05	-0.00037724	-0.00043907	-0.00053184	-0.00053342	-0.00054065	-0.00063168	-0.00061727	-0.00056928	-0.00064654	-0.00031973	0.0001481	0.00055344	0.00085909	0.00113	0.00129	0.00135	0.00108	0.00104	0.00108	0.00076038	0.00047379	0.00024699	0.00024144	0.00017217	4.5878e-05
	857.39	0.00031152	0.00025629	0.00018953	-5.8293e-05	3.9645e-05	-0.00018999	-3.617e-06	-4.5646e-06	-0.00016049	-3.4869e-05	-5.9003e-05	-9.982e-05	2.3731e-05	-0.00033265	-0.00037573	-0.00038286	-0.00055193	-0.0005092	-0.00059736	-0.00059031	-0.00055459	-0.00059328	-0.00034293	6.629e-05	0.00055703	0.00083886	0.00109	0.00126	0.00133	0.00106	0.0009995	0.00104	0.00073197	0.00042089	0.00025817	0.00030423	0.00023897	6.6486e-05
	878.44	0.00022926	0.00032633	0.00018133	-4.1256e-05	5.7981e-05	-0.00013589	-4.7611e-05	1.2393e-05	-0.00013423	-3.1536e-05	-6.6737e-05	-4.8037e-05	0.00011111	-0.00033095	-0.00037466	-0.00032995	-0.00052556	-0.00055695	-0.00064918	-0.00060786	-0.00057781	-0.00056004	-0.00027592	2.184e-05	0.00059202	0.00078992	0.00111	0.00118	0.00141	0.00105	0.00098933	0.00096626	0.00075914	0.00045672	0.00029902	0.00024237	0.00024192	0.00012406
	900	6.2017e-05	0.00015037	1.2276e-05	-8.8273e-05	1.7159e-06	-0.00012741	-5.2617e-05	-5.4458e-05	-6.6453e-05	-4.6195e-05	-6.0888e-05	-7.8328e-05	2.1098e-05	-0.00039467	-0.00039037	-0.00036628	-0.00052722	-0.00060306	-0.00061656	-0.00062974	-0.00055922	-0.00057872	-0.00023937	9.7607e-05	0.00054198	0.00069577	0.00103	0.0011	0.00137	0.0009715	0.001	0.0008798	0.00070465	0.00047761	0.00029479	0.00016916	0.00018962	0.00010424

## Sheet: Fig. 3D
time / ms	0 mM NaCl	0.5 mM NaCl	5 mM NaCl	10 mM NaCl	50 mM NaCl	time / ms	100 mM NaCl	time / ms	200 mM NaCl	500 mM NaCl	1000 mM NaCl	1500 mM NaCl	2000 mM NaCl		NaCl concentration / mM	maximum intensity O intermediate @ 600 nm
0.000448	0.02683	0.03128	0.03663	0.02504	0.02813	0.000448	0.03254	0.000448	0.02966	0.02742	0.02824	0.02124	0.02842		0	0
0.000504	0.02649	0.0338	0.03313	0.02687	0.03308	0.000504	0.03229	0.000504	0.02878	0.032	0.02719	0.02527	0.02731		0.5	3.5
0.00056	0.03052	0.03768	0.03808	0.03003	0.03391	0.00056	0.03135	0.00056	0.03236	0.03134	0.02964	0.02973	0.02695		10	5.7
0.000616	0.0284	0.03753	0.03952	0.03239	0.03198	0.000616	0.03392	0.000616	0.02857	0.03486	0.03299	0.02984	0.0292		50	19.1
0.000672	0.02689	0.03919	0.0369	0.03331	0.03025	0.000672	0.0311	0.000672	0.02825	0.03582	0.03324	0.0299	0.0292		100	31.5
0.000728	0.02873	0.03563	0.029	0.03632	0.03242	0.000728	0.03028	0.000728	0.02857	0.03401	0.03365	0.02827	0.02863		200	44.4
0.000784	0.03224	0.04288	0.03505	0.0329	0.02925	0.000784	0.02965	0.000784	0.02852	0.03612	0.03232	0.02803	0.02758		500	73.3
0.00084	0.03113	0.03715	0.03399	0.03331	0.03109	0.00084	0.02769	0.00084	0.03138	0.03532	0.03493	0.02856	0.03015		1000	80.3
0.000896	0.03102	0.03059	0.03313	0.02843	0.02992	0.000896	0.03198	0.000896	0.02945	0.03255	0.03534	0.02856	0.02905		1500	85
0.000952	0.03285	0.03365	0.03392	0.024	0.02953	0.000952	0.03098	0.000952	0.02945	0.03306	0.03057	0.02721	0.03093		2000	81.8
0.00101	0.03379	0.03753	0.03452	0.03034	0.03031	0.00101	0.03022	0.00101	0.03381	0.03557	0.03046	0.02721	0.03161
0.00106	0.0334	0.0354	0.03834	0.03096	0.03264	0.00106	0.03685	0.00106	0.03386	0.03406	0.03345	0.03077	0.03213
0.00112	0.03191	0.03464	0.03637	0.02879	0.02997	0.00112	0.03479	0.00112	0.03107	0.03466	0.03211	0.02891	0.02921
0.00118	0.03063	0.03082	0.03906	0.02962	0.03059	0.00118	0.03323	0.00118	0.03205	0.03225	0.03021	0.03118	0.03004
0.00123	0.0284	0.03189	0.03808	0.03029	0.03386	0.00123	0.03336	0.00123	0.03246	0.03002	0.03227	0.02984	0.02831
0.00129	0.03107	0.03396	0.04011	0.02977	0.03292	0.00129	0.02902	0.00129	0.03545	0.03002	0.02995	0.02762	0.02889
0.00134	0.03063	0.0351	0.03498	0.03085	0.03153	0.00134	0.0316	0.00134	0.03246	0.03063	0.02969	0.0292	0.03041
0.0014	0.03057	0.03189	0.03306	0.02796	0.03086	0.0014	0.03091	0.0014	0.0293	0.03073	0.02995	0.03002	0.03072
0.00146	0.03146	0.03136	0.03366	0.02682	0.03081	0.00146	0.03267	0.00146	0.02878	0.03093	0.03031	0.02967	0.02884
0.00151	0.02974	0.03312	0.03373	0.0252	0.02953	0.00151	0.03373	0.00151	0.0294	0.03043	0.03077	0.0313	0.02742
0.00157	0.02812	0.02974	0.03267	0.02874	0.02947	0.00157	0.03286	0.00157	0.03107	0.03119	0.02912	0.02938	0.02842
0.00162	0.0257	0.03358	0.03393	0.03126	0.02986	0.00162	0.0299	0.00162	0.03112	0.03129	0.02604	0.02873	0.02414
0.00168	0.02801	0.03563	0.03498	0.03044	0.03109	0.00168	0.03142	0.00168	0.02862	0.0289	0.03	0.02908	0.02789
0.00174	0.03141	0.02921	0.03154	0.03065	0.03064	0.00174	0.03116	0.00174	0.0306	0.03164	0.0274	0.03048	0.0261
0.00179	0.0313	0.03051	0.03074	0.02832	0.02869	0.00179	0.03336	0.00179	0.02883	0.02926	0.02834	0.02703	0.02894
0.00185	0.027	0.03319	0.03578	0.02775	0.02902	0.00185	0.02883	0.00185	0.03096	0.03174	0.02573	0.03066	0.03187
0.0019	0.03002	0.03396	0.03174	0.02697	0.02958	0.0019	0.03236	0.0019	0.02909	0.0288	0.02798	0.02949	0.02721
0.00196	0.02857	0.03388	0.03531	0.03229	0.03209	0.00196	0.02744	0.00196	0.03163	0.03154	0.03031	0.03083	0.02695
0.00202	0.03019	0.03266	0.03709	0.03147	0.03308	0.00202	0.0294	0.00202	0.03319	0.02921	0.02984	0.02914	0.02879
0.00207	0.02845	0.03654	0.03578	0.03188	0.03042	0.00207	0.0316	0.00207	0.0294	0.02921	0.03	0.0299	0.02732
0.00213	0.02784	0.03151	0.03841	0.03023	0.03258	0.00213	0.02902	0.00213	0.03127	0.03007	0.03129	0.02978	0.02873
0.00218	0.03041	0.03189	0.03768	0.03126	0.02947	0.00218	0.03135	0.00218	0.03075	0.03159	0.02678	0.02943	0.02674
0.00224	0.03007	0.03518	0.03114	0.03116	0.02964	0.00224	0.03273	0.00224	0.03127	0.03093	0.02917	0.02844	0.02742
0.0023	0.02918	0.03189	0.0326	0.03065	0.02774	0.0023	0.03455	0.0023	0.02951	0.02936	0.02927	0.03037	0.027
0.00235	0.03285	0.03327	0.03419	0.03193	0.02914	0.00235	0.03054	0.00235	0.02579	0.0291	0.02974	0.03037	0.02873
0.00241	0.03312	0.04093	0.03676	0.03198	0.03098	0.00241	0.03148	0.00241	0.02857	0.03058	0.02829	0.02756	0.02973
0.00246	0.02946	0.03533	0.0367	0.02894	0.03446	0.00246	0.03204	0.00246	0.03236	0.03134	0.03134	0.02568	0.02863
0.00252	0.02946	0.03189	0.03512	0.02905	0.0288	0.00252	0.03116	0.00252	0.03189	0.03285	0.03005	0.02961	0.02626
0.00258	0.02901	0.03266	0.03227	0.02786	0.02964	0.00258	0.03548	0.00258	0.0281	0.02875	0.02646	0.03048	0.02361
0.00263	0.02722	0.02751	0.03432	0.02925	0.02874	0.00263	0.03573	0.00263	0.03091	0.03275	0.02725	0.02856	0.02536
0.00269	0.02655	0.02581	0.03723	0.02749	0.02841	0.00269	0.03167	0.00269	0.03179	0.03109	0.02891	0.02879	0.02726
0.00274	0.02845	0.03159	0.0365	0.02692	0.02661	0.00274	0.03091	0.00274	0.02668	0.02951	0.02938	0.02914	0.03072
0.0028	0.03235	0.0395	0.03326	0.02925	0.02875	0.0028	0.03423	0.0028	0.02904	0.03083	0.02969	0.02692	0.02926
0.00286	0.03124	0.03586	0.0332	0.02925	0.03042	0.00286	0.03454	0.00286	0.02867	0.02813	0.03114	0.02557	0.02779
0.00291	0.02873	0.03487	0.03027	0.02832	0.0302	0.00291	0.03448	0.00291	0.0306	0.02773	0.0274	0.03072	0.02695
0.00297	0.02711	0.03289	0.03087	0.0264	0.02997	0.00297	0.03154	0.00297	0.03277	0.02819	0.02922	0.02967	0.02926
0.00302	0.02918	0.0299	0.03114	0.0276	0.03352	0.00302	0.03016	0.00302	0.03246	0.02839	0.02625	0.03217	0.0281
0.00308	0.02862	0.02936	0.0294	0.02211	0.02992	0.00308	0.02877	0.00308	0.02966	0.02921	0.02678	0.02938	0.02372
0.00314	0.02767	0.03182	0.03412	0.02289	0.02706	0.00314	0.02921	0.00314	0.02904	0.02997	0.02995	0.02978	0.0242
0.00319	0.02486	0.03097	0.03027	0.02504	0.02791	0.00319	0.02978	0.00319	0.02605	0.03129	0.03026	0.02862	0.02292
0.00325	0.02537	0.03159	0.03505	0.0251	0.02914	0.00325	0.03035	0.00325	0.02563	0.03088	0.03222	0.02856	0.02185
0.0033	0.02952	0.0322	0.0324	0.0251	0.03036	0.0033	0.03047	0.0033	0.02815	0.03038	0.03119	0.02645	0.02473
0.00336	0.03018	0.02982	0.03107	0.02874	0.02953	0.00336	0.02915	0.00336	0.02982	0.03032	0.03181	0.02891	0.02784
0.00342	0.02851	0.03128	0.03393	0.02729	0.02886	0.00342	0.03167	0.00342	0.02992	0.02977	0.02662	0.02891	0.02679
0.00347	0.02873	0.0299	0.03597	0.02656	0.02695	0.00347	0.02845	0.00347	0.02804	0.02808	0.03005	0.02715	0.02462
0.00353	0.03113	0.03472	0.03768	0.02734	0.02869	0.00353	0.03167	0.00353	0.02831	0.0291	0.02865	0.02598	0.02563
0.00358	0.02868	0.03189	0.03874	0.029	0.03109	0.00358	0.03142	0.00358	0.02742	0.02834	0.02515	0.02503	0.02668
0.00364	0.0275	0.03251	0.03538	0.03121	0.03231	0.00364	0.0316	0.00364	0.02872	0.02588	0.02473	0.02438	0.027
0.0037	0.02885	0.03113	0.03591	0.02848	0.02819	0.0037	0.03135	0.0037	0.03034	0.0288	0.02907	0.02703	0.02973
0.00375	0.0289	0.03074	0.03366	0.02687	0.02953	0.00375	0.03173	0.00375	0.0282	0.02946	0.02818	0.02721	0.02983
0.00381	0.02845	0.03159	0.03273	0.02744	0.02734	0.00381	0.03242	0.00381	0.02867	0.02849	0.02678	0.02633	0.03207
0.00386	0.027	0.03074	0.03174	0.02874	0.02751	0.00386	0.02852	0.00386	0.0322	0.02885	0.02771	0.02879	0.03373
0.00392	0.02761	0.03028	0.02772	0.02801	0.03036	0.00392	0.02757	0.00392	0.02992	0.03058	0.0285	0.02715	0.03322
0.00398	0.02299	0.03074	0.03047	0.03116	0.0265	0.00398	0.02617	0.00398	0.03236	0.03103	0.02969	0.02391	0.03124
0.00403	0.02452	0.02728	0.02993	0.02941	0.02891	0.00403	0.02731	0.00403	0.03158	0.02439	0.02693	0.02562	0.02999
0.00409	0.02599	0.0248	0.0306	0.02692	0.03242	0.00409	0.02877	0.00409	0.02804	0.02921	0.02683	0.02462	0.02594
0.00414	0.02688	0.03105	0.03267	0.02321	0.02785	0.00414	0.02712	0.00414	0.02888	0.02844	0.02756	0.02361	0.02244
0.0042	0.02503	0.02612	0.03227	0.02749	0.03025	0.0042	0.03003	0.0042	0.02878	0.02747	0.02886	0.02621	0.02483
0.00426	0.02491	0.0262	0.0288	0.02682	0.02975	0.00426	0.03311	0.00426	0.02878	0.03053	0.02984	0.02598	0.02504
0.00431	0.02683	0.02511	0.03027	0.02247	0.02852	0.00431	0.02788	0.00431	0.03091	0.03093	0.02881	0.02609	0.02679
0.00437	0.02974	0.03677	0.029	0.02415	0.02852	0.00437	0.0311	0.00437	0.02831	0.03012	0.02631	0.02545	0.02774
0.00442	0.03074	0.03723	0.03373	0.0264	0.02571	0.00442	0.02927	0.00442	0.02956	0.02997	0.02719	0.02521	0.02499
0.00448	0.03174	0.0348	0.03564	0.02806	0.03098	0.00448	0.03098	0.00448	0.02992	0.03139	0.02631	0.0245	0.0271
0.00454	0.02784	0.03441	0.03445	0.03034	0.03131	0.00454	0.03016	0.00454	0.02668	0.03073	0.0299	0.02391	0.02573
0.00459	0.0294	0.03365	0.0318	0.03013	0.02701	0.00459	0.0275	0.00459	0.02652	0.03103	0.02636	0.02604	0.02441
0.00465	0.02896	0.03243	0.03007	0.02656	0.02791	0.00465	0.03273	0.00465	0.02851	0.03058	0.02719	0.02497	0.02372
0.0047	0.02784	0.02905	0.03498	0.02703	0.02476	0.0047	0.03467	0.0047	0.02668	0.02854	0.02625	0.02621	0.02201
0.00476	0.02851	0.0255	0.03479	0.02853	0.02492	0.00476	0.03273	0.00476	0.02721	0.02685	0.0286	0.02586	0.02324
0.00482	0.02806	0.02921	0.02873	0.02915	0.02492	0.00482	0.02801	0.00482	0.02768	0.02905	0.02849	0.02674	0.02626
0.00487	0.02593	0.02882	0.02933	0.03054	0.02763	0.00487	0.03035	0.00487	0.02977	0.02946	0.02719	0.02456	0.02542
0.00493	0.02812	0.03212	0.02638	0.02972	0.02819	0.00493	0.0294	0.00493	0.03075	0.02895	0.02886	0.02574	0.02451
0.005	0.02725	0.03303	0.0315	0.02604	0.02846	0.005	0.02614	0.005	0.0288	0.02724	0.02896	0.02548	0.02599
0.00506	0.02384	0.03426	0.03227	0.02416	0.0274	0.00512	0.02566	0.00507	0.02637	0.02742	0.02745	0.02615	0.02705
0.00512	0.02265	0.03365	0.02712	0.02374	0.02633	0.00525	0.03012	0.00514	0.02726	0.03124	0.02505	0.02844	0.02737
0.00519	0.02542	0.03251	0.031	0.02421	0.02791	0.00538	0.02788	0.00521	0.02872	0.02778	0.02745	0.02698	0.02689
0.00525	0.0275	0.03415	0.03143	0.02407	0.0263	0.00551	0.03139	0.00528	0.02935	0.02762	0.02922	0.02438	0.02525
0.00531	0.02705	0.03426	0.0308	0.02416	0.02611	0.00564	0.02893	0.00536	0.02736	0.02557	0.02583	0.0229	0.0251
0.00538	0.02918	0.0309	0.03326	0.02147	0.02164	0.00578	0.03042	0.00543	0.02857	0.02716	0.02698	0.02456	0.02335
0.00544	0.0292	0.03089	0.03409	0.02355	0.0222	0.00593	0.02902	0.00551	0.02739	0.02518	0.0241	0.02686	0.02515
0.00551	0.02829	0.03005	0.03373	0.02677	0.02504	0.00607	0.02748	0.00558	0.02673	0.03022	0.02756	0.02949	0.02329
0.00558	0.02655	0.03243	0.03147	0.02718	0.026	0.00622	0.02658	0.00566	0.02642	0.02655	0.02813	0.02821	0.0251
0.00565	0.02767	0.02905	0.03376	0.02731	0.02611	0.00637	0.02714	0.00574	0.02911	0.0275	0.02805	0.02847	0.02525
0.00572	0.02621	0.0302	0.03047	0.02682	0.02594	0.00653	0.02761	0.00582	0.02452	0.02711	0.0274	0.02791	0.02747
0.00578	0.02567	0.03154	0.02507	0.02473	0.02597	0.00669	0.02564	0.0059	0.02565	0.02562	0.02631	0.02835	0.02403
0.00586	0.02705	0.03304	0.02846	0.02389	0.02684	0.00685	0.02841	0.00598	0.027	0.02875	0.0287	0.0285	0.02372
0.00593	0.02649	0.02905	0.03306	0.02247	0.02776	0.00702	0.02513	0.00606	0.02383	0.02665	0.02693	0.02273	0.02644
0.006	0.02674	0.03182	0.03207	0.02079	0.02919	0.00719	0.02695	0.00615	0.02637	0.02971	0.02782	0.02486	0.02789
0.00607	0.02497	0.02894	0.032	0.02387	0.02966	0.00737	0.02712	0.00623	0.02833	0.02842	0.02518	0.02409	0.02578
0.00615	0.02508	0.02836	0.03227	0.02635	0.02283	0.00755	0.02868	0.00632	0.02742	0.02562	0.0241	0.0268	0.02647
0.00622	0.0266	0.02422	0.0289	0.02389	0.0281	0.00774	0.03005	0.00641	0.02634	0.0265	0.02638	0.02494	0.02637
0.0063	0.0284	0.0255	0.03306	0.02463	0.02886	0.00793	0.02877	0.0065	0.02658	0.02768	0.02589	0.02509	0.02774
0.00638	0.02593	0.02727	0.03187	0.02292	0.02731	0.00812	0.03026	0.00659	0.02634	0.02831	0.02594	0.02671	0.02494
0.00645	0.02691	0.0272	0.03247	0.02504	0.02819	0.00832	0.02897	0.00668	0.02378	0.02849	0.02685	0.02576	0.02615
0.00653	0.02795	0.02612	0.02967	0.02697	0.02757	0.00852	0.02566	0.00677	0.0251	0.02747	0.02547	0.02774	0.02287
0.00661	0.02901	0.02847	0.02739	0.02982	0.02633	0.00873	0.026	0.00686	0.02422	0.02852	0.02449	0.03095	0.02467
0.00669	0.02641	0.03166	0.02833	0.02812	0.02464	0.00895	0.02795	0.00696	0.02686	0.02652	0.02572	0.028	0.02592
0.00677	0.02531	0.03243	0.0296	0.02812	0.02345	0.00917	0.02671	0.00706	0.02584	0.02936	0.02547	0.02592	0.0235
0.00686	0.02598	0.0309	0.02943	0.0246	0.02453	0.00939	0.02599	0.00715	0.02686	0.02588	0.02423	0.02609	0.02615
0.00694	0.03002	0.02712	0.02503	0.02507	0.0254	0.00962	0.02574	0.00725	0.027	0.02683	0.02528	0.02459	0.02802
0.00703	0.02784	0.02955	0.02873	0.01978	0.02509	0.00986	0.02641	0.00735	0.02723	0.0277	0.02447	0.02497	0.02615
0.00711	0.02649	0.03258	0.03157	0.02192	0.02605	0.0101	0.02912	0.00746	0.02752	0.02596	0.0256	0.02609	0.02404
0.0072	0.03024	0.02805	0.02853	0.02363	0.02374	0.01035	0.02829	0.00756	0.03096	0.0232	0.02442	0.02932	0.02271
0.00729	0.02896	0.02782	0.02685	0.02345	0.02427	0.0106	0.02641	0.00766	0.02867	0.02361	0.02384	0.02934	0.0247
0.00738	0.02728	0.02759	0.02896	0.02413	0.02475	0.01086	0.02609	0.00777	0.02642	0.02374	0.02441	0.02607	0.02649
0.00747	0.0268	0.02986	0.03123	0.02632	0.02475	0.01113	0.02594	0.00788	0.02639	0.02449	0.02531	0.02718	0.02705
0.00756	0.02705	0.02917	0.03023	0.0258	0.02535	0.0114	0.02478	0.00799	0.02455	0.02593	0.02539	0.02692	0.02512
0.00765	0.02604	0.02604	0.02876	0.02721	0.02602	0.01168	0.02806	0.0081	0.02404	0.02634	0.02526	0.02571	0.02483
0.00774	0.02753	0.02387	0.03093	0.02415	0.02633	0.01197	0.02476	0.00821	0.02508	0.0267	0.02397	0.02533	0.0252
0.00784	0.02615	0.02936	0.03094	0.02658	0.02695	0.01226	0.02566	0.00832	0.02256	0.02598	0.02273	0.02603	0.02441
0.00793	0.02367	0.02986	0.03027	0.02353	0.02667	0.01257	0.02412	0.00844	0.02862	0.02588	0.02331	0.02709	0.0239
0.00803	0.02598	0.03082	0.0284	0.02289	0.02782	0.01287	0.02632	0.00856	0.02587	0.02836	0.02505	0.02544	0.02385
0.00813	0.02573	0.02869	0.0315	0.02192	0.02337	0.01319	0.02524	0.00868	0.02584	0.02788	0.02402	0.02765	0.0243
0.00823	0.02111	0.02735	0.03027	0.02213	0.02447	0.01351	0.02457	0.0088	0.0265	0.02831	0.02429	0.02642	0.0266
0.00833	0.02222	0.02709	0.02848	0.02265	0.02513	0.01385	0.02526	0.00892	0.02503	0.02659	0.02322	0.02424	0.02608
0.00843	0.02621	0.02199	0.02779	0.02184	0.02981	0.01419	0.0239	0.00904	0.02754	0.02503	0.02615	0.02621	0.02438
0.00853	0.0261	0.026	0.0296	0.02455	0.02339	0.01453	0.02637	0.00917	0.02681	0.02596	0.02339	0.02533	0.02396
0.00864	0.02703	0.02854	0.03054	0.02455	0.02166	0.01489	0.02216	0.00929	0.02505	0.02634	0.02313	0.02488	0.02382
0.00874	0.02455	0.02764	0.02637	0.02598	0.02573	0.01526	0.02797	0.00942	0.02694	0.02567	0.02392	0.02658	0.02621
0.00885	0.02632	0.02697	0.03003	0.02531	0.02501	0.01563	0.02663	0.00955	0.02581	0.02652	0.02437	0.02683	0.0234
0.00896	0.0255	0.0267	0.02358	0.02583	0.02456	0.01601	0.02611	0.00969	0.02914	0.02598	0.02479	0.02595	0.02257
0.00907	0.02745	0.02865	0.02476	0.02612	0.02201	0.01641	0.02549	0.00982	0.02612	0.02733	0.02378	0.02574	0.02311
0.00918	0.02691	0.03235	0.02459	0.02407	0.02163	0.01681	0.02298	0.00996	0.02844	0.02798	0.02297	0.02491	0.02464
0.00929	0.0242	0.031	0.02508	0.02259	0.02505	0.01722	0.02418	0.0101	0.02424	0.02559	0.0228	0.0256	0.0198
0.00941	0.02392	0.02429	0.02779	0.02121	0.02571	0.01765	0.0237	0.01024	0.02131	0.02303	0.02596	0.02409	0.02308
0.00952	0.02604	0.02432	0.02589	0.0207	0.02584	0.01808	0.02306	0.01038	0.02243	0.02548	0.02498	0.02513	0.02388
0.00964	0.02407	0.02847	0.02819	0.02166	0.02475	0.01852	0.02355	0.01052	0.02442	0.02317	0.02297	0.02574	0.02457
0.00975	0.02406	0.02547	0.02944	0.02093	0.02271	0.01898	0.02237	0.01067	0.02339	0.02411	0.02529	0.02401	0.02458
0.00987	0.02131	0.02356	0.02566	0.02317	0.02481	0.01944	0.02257	0.01082	0.02307	0.02318	0.02437	0.02489	0.0237
0.00999	0.02174	0.02616	0.02923	0.02179	0.02532	0.01992	0.02352	0.01097	0.02349	0.02575	0.0251	0.02635	0.02422
0.01012	0.02386	0.02643	0.02871	0.0205	0.023	0.02041	0.02382	0.01112	0.02549	0.02385	0.02435	0.02678	0.02467
0.01024	0.0237	0.02364	0.02804	0.02293	0.02304	0.02091	0.02548	0.01127	0.02445	0.02242	0.02461	0.02415	0.02557
0.01037	0.02472	0.0299	0.02698	0.01941	0.02285	0.02142	0.02335	0.01143	0.0251	0.02273	0.02281	0.02314	0.02586
0.01049	0.02388	0.02374	0.02719	0.0241	0.024	0.02195	0.02185	0.01159	0.02464	0.02454	0.02447	0.0232	0.02393
0.01062	0.02548	0.0272	0.02525	0.02249	0.02309	0.02249	0.02099	0.01175	0.0236	0.02267	0.02531	0.02492	0.02315
0.01075	0.02347	0.02733	0.02977	0.02541	0.02254	0.02304	0.02292	0.01191	0.02276	0.0234	0.0263	0.02213	0.02259
0.01088	0.02512	0.02601	0.02597	0.02175	0.02511	0.0236	0.02264	0.01208	0.02682	0.02576	0.02252	0.0234	0.02714
0.01102	0.02344	0.02311	0.02591	0.02317	0.0253	0.02418	0.02252	0.01224	0.027	0.02605	0.02033	0.02318	0.02509
0.01115	0.0264	0.02503	0.03011	0.02175	0.02443	0.02478	0.02358	0.01241	0.02515	0.02435	0.02111	0.0232	0.02444
0.01129	0.02488	0.02694	0.03016	0.02149	0.02277	0.02539	0.02212	0.01259	0.02424	0.02428	0.02221	0.02211	0.0209
0.01142	0.02674	0.02179	0.0266	0.01866	0.02112	0.02601	0.02307	0.01276	0.02554	0.02376	0.02116	0.02434	0.01944
0.01156	0.02327	0.02131	0.02837	0.0232	0.02326	0.02665	0.02326	0.01294	0.02471	0.02416	0.02328	0.02312	0.02352
0.01171	0.02222	0.02903	0.02776	0.02218	0.0228	0.0273	0.02368	0.01312	0.02519	0.02449	0.02197	0.02494	0.02378
0.01185	0.02329	0.02907	0.0269	0.02326	0.01971	0.02797	0.02348	0.0133	0.02329	0.02526	0.02465	0.02617	0.02103
0.01199	0.02213	0.0273	0.02705	0.02179	0.01858	0.02866	0.0239	0.01348	0.02457	0.02449	0.02356	0.02523	0.02203
0.01214	0.02302	0.02663	0.02693	0.02014	0.01821	0.02936	0.02126	0.01367	0.02529	0.02359	0.02376	0.02654	0.02103
0.01229	0.02167	0.0264	0.02853	0.01999	0.02233	0.03008	0.02109	0.01386	0.02776	0.02326	0.02219	0.02245	0.021
0.01244	0.02458	0.03056	0.02633	0.02171	0.02182	0.03082	0.02419	0.01405	0.02622	0.02431	0.02261	0.02298	0.0206
0.01259	0.02497	0.0252	0.02623	0.02432	0.02372	0.03158	0.02357	0.01425	0.02584	0.02472	0.0241	0.02597	0.02146
0.01274	0.02478	0.01972	0.02579	0.02289	0.02237	0.03235	0.02055	0.01445	0.02187	0.02338	0.02489	0.02454	0.01859
0.0129	0.02229	0.02146	0.02692	0.0227	0.0239	0.03315	0.02273	0.01465	0.02115	0.02328	0.02527	0.02315	0.02141
0.01306	0.02374	0.02229	0.0279	0.01961	0.01983	0.03396	0.02339	0.01485	0.02147	0.02553	0.02166	0.02406	0.02264
0.01322	0.02398	0.02312	0.02748	0.02184	0.02319	0.03479	0.02098	0.01506	0.02075	0.02839	0.02396	0.02281	0.02462
0.01338	0.0241	0.02336	0.02784	0.02284	0.02534	0.03565	0.02133	0.01526	0.0228	0.02531	0.02572	0.0217	0.02219
0.01354	0.02542	0.02402	0.02609	0.02251	0.02119	0.03652	0.02182	0.01548	0.02235	0.0215	0.0219	0.02323	0.0227
0.01371	0.02491	0.02615	0.02787	0.02139	0.02352	0.03742	0.02167	0.01569	0.02247	0.02247	0.02087	0.02462	0.02027
0.01388	0.02419	0.02565	0.02546	0.02024	0.02358	0.03834	0.02259	0.01591	0.02316	0.02103	0.02273	0.02487	0.0227
0.01405	0.02651	0.02334	0.02251	0.0223	0.02098	0.03928	0.02202	0.01613	0.02387	0.02387	0.02179	0.02326	0.02372
0.01422	0.02166	0.02621	0.02409	0.02171	0.01894	0.04024	0.02163	0.01635	0.02328	0.02565	0.02274	0.02355	0.02264
0.01439	0.02223	0.02391	0.02366	0.02168	0.01958	0.04123	0.02096	0.01658	0.02175	0.02425	0.02307	0.02345	0.02229
0.01457	0.02075	0.02696	0.02508	0.02359	0.02219	0.04224	0.02139	0.01681	0.02239	0.02164	0.02199	0.02314	0.02345
0.01474	0.02073	0.02462	0.02383	0.0219	0.01998	0.04328	0.02088	0.01704	0.022	0.02079	0.02131	0.0226	0.02086
0.01493	0.02474	0.02851	0.02464	0.02225	0.02073	0.04434	0.02235	0.01728	0.02416	0.02117	0.02098	0.02203	0.02172
0.01511	0.026	0.02558	0.02441	0.02139	0.02155	0.04543	0.02016	0.01752	0.02365	0.02371	0.02145	0.02324	0.02219
0.01529	0.02104	0.02354	0.02503	0.02156	0.02251	0.04655	0.02223	0.01776	0.02492	0.02428	0.02081	0.02319	0.02244
0.01548	0.02071	0.02672	0.02271	0.0244	0.02385	0.04769	0.02144	0.01801	0.02455	0.0236	0.02343	0.02226	0.02261
0.01567	0.02176	0.02152	0.02261	0.02255	0.0223	0.04886	0.02147	0.01826	0.02223	0.02302	0.02369	0.02521	0.02273
0.01586	0.02312	0.02296	0.02449	0.02141	0.02226	0.05006	0.02053	0.01851	0.0214	0.02251	0.02214	0.02269	0.02205
0.01605	0.02483	0.02505	0.02454	0.02051	0.02248	0.05129	0.01951	0.01877	0.02145	0.02198	0.02255	0.02153	0.02217
0.01625	0.02335	0.02616	0.02471	0.02152	0.02179	0.05255	0.02026	0.01903	0.02174	0.0227	0.02092	0.02005	0.02275
0.01645	0.02269	0.02757	0.02665	0.02143	0.02175	0.05384	0.02078	0.01929	0.0229	0.02132	0.02199	0.02232	0.02281
0.01665	0.02284	0.02473	0.02375	0.02242	0.02361	0.05516	0.021	0.01956	0.02268	0.02307	0.02125	0.02588	0.02301
0.01685	0.0225	0.02696	0.02213	0.02225	0.01988	0.05651	0.02038	0.01983	0.02234	0.02227	0.02363	0.02333	0.02082
0.01706	0.01972	0.02322	0.02717	0.02221	0.02065	0.0579	0.02079	0.02011	0.02199	0.02269	0.02244	0.02198	0.02237
0.01727	0.01979	0.02613	0.0282	0.02173	0.02205	0.05932	0.0206	0.02039	0.0192	0.02269	0.02218	0.0208	0.02245
0.01748	0.02364	0.02585	0.0288	0.01935	0.02202	0.06078	0.0209	0.02067	0.02284	0.02248	0.02284	0.02187	0.02338
0.01769	0.02219	0.02455	0.02386	0.02042	0.02118	0.06227	0.02327	0.02095	0.02375	0.021	0.02117	0.02331	0.02341
0.01791	0.02239	0.02447	0.02482	0.02028	0.02092	0.0638	0.02103	0.02124	0.0224	0.02297	0.02043	0.02226	0.02155
0.01813	0.02265	0.02374	0.02475	0.02143	0.01997	0.06536	0.02246	0.02154	0.02313	0.02251	0.02199	0.02135	0.02157
0.01835	0.02314	0.02458	0.02921	0.02364	0.02145	0.06697	0.0208	0.02184	0.02406	0.02384	0.02114	0.02294	0.02385
0.01857	0.0228	0.02532	0.02193	0.02233	0.02001	0.06861	0.02006	0.02214	0.0229	0.02137	0.02222	0.02256	0.02193
0.0188	0.02303	0.02475	0.02557	0.02053	0.01769	0.07029	0.02063	0.02245	0.02373	0.02274	0.02135	0.02227	0.01958
0.01903	0.02423	0.02312	0.02367	0.02119	0.02082	0.07202	0.02023	0.02276	0.02152	0.02375	0.02001	0.02241	0.01902
0.01926	0.02514	0.02886	0.02078	0.02214	0.02197	0.07379	0.02232	0.02308	0.02255	0.02232	0.02064	0.02222	0.0199
0.0195	0.02364	0.02448	0.02411	0.0245	0.02077	0.0756	0.02169	0.0234	0.01969	0.02216	0.02248	0.02453	0.02218
0.01974	0.02385	0.0232	0.02555	0.02005	0.01846	0.07745	0.02117	0.02372	0.0229	0.02194	0.0235	0.02357	0.01942
0.01998	0.02285	0.02742	0.02428	0.02452	0.02008	0.07936	0.02016	0.02405	0.02201	0.02205	0.02256	0.02105	0.02245
0.02022	0.0208	0.02853	0.02042	0.02099	0.0206	0.0813	0.02008	0.02438	0.0234	0.01909	0.0238	0.0221	0.02266
0.02047	0.02322	0.0265	0.02248	0.02133	0.01946	0.0833	0.02045	0.02472	0.02105	0.02133	0.02318	0.02079	0.02106
0.02072	0.0233	0.0237	0.02475	0.02128	0.01785	0.08534	0.02041	0.02507	0.02345	0.02231	0.02089	0.0222	0.02178
0.02097	0.02313	0.02427	0.02566	0.02337	0.01985	0.08744	0.02005	0.02541	0.01969	0.02338	0.02117	0.02257	0.0219
0.02123	0.0229	0.02372	0.02543	0.02096	0.02109	0.08958	0.02003	0.02577	0.02001	0.02399	0.02093	0.02425	0.02007
0.02149	0.02303	0.02069	0.02212	0.02241	0.01946	0.09178	0.01997	0.02612	0.02126	0.02106	0.02111	0.02157	0.02112
0.02175	0.02345	0.02097	0.02249	0.02105	0.01999	0.09404	0.02051	0.02649	0.02222	0.02176	0.02129	0.02429	0.02133
0.02202	0.02216	0.02101	0.01917	0.02083	0.02166	0.09634	0.01964	0.02685	0.02308	0.02316	0.02142	0.02177	0.02115
0.02229	0.01967	0.02651	0.02556	0.0209	0.0209	0.09871	0.02095	0.02723	0.02279	0.02206	0.02017	0.02155	0.02255
0.02256	0.02126	0.02499	0.02824	0.02296	0.0204	0.10113	0.02	0.0276	0.02094	0.02139	0.02156	0.02296	0.02136
0.02284	0.02102	0.02597	0.02614	0.02056	0.01935	0.10361	0.01991	0.02799	0.02071	0.02356	0.0232	0.02002	0.0214
0.02311	0.0228	0.02374	0.02613	0.02005	0.02145	0.10616	0.01936	0.02837	0.02005	0.02134	0.01947	0.02309	0.02252
0.0234	0.02129	0.02261	0.02322	0.02008	0.02177	0.10876	0.02047	0.02877	0.02035	0.02244	0.01847	0.02243	0.02053
0.02368	0.02121	0.0216	0.02901	0.0212	0.02052	0.11143	0.01975	0.02917	0.02286	0.0211	0.02075	0.02177	0.01841
0.02397	0.02111	0.02047	0.02465	0.02078	0.02132	0.11417	0.02098	0.02957	0.02159	0.02156	0.02093	0.02154	0.01986
0.02427	0.02182	0.02429	0.02638	0.01723	0.02218	0.11697	0.02012	0.02998	0.02198	0.02103	0.02044	0.02126	0.01966
0.02456	0.01962	0.02513	0.02478	0.02132	0.0188	0.11984	0.02005	0.0304	0.02259	0.02125	0.02013	0.02093	0.02053
0.02486	0.01887	0.02388	0.02206	0.01965	0.02146	0.12278	0.02062	0.03082	0.02093	0.01971	0.02001	0.0187	0.02343
0.02517	0.02142	0.02051	0.02439	0.02059	0.02063	0.1258	0.0204	0.03125	0.02007	0.0208	0.02208	0.02106	0.02121
0.02547	0.02219	0.02062	0.02333	0.02047	0.01898	0.12889	0.02086	0.03168	0.02118	0.02097	0.02167	0.0222	0.02002
0.02579	0.02205	0.02402	0.02569	0.02069	0.02079	0.13205	0.02	0.03212	0.02107	0.02273	0.01899	0.02211	0.02318
0.0261	0.02191	0.02588	0.02158	0.02023	0.02054	0.13529	0.0197	0.03257	0.02047	0.02082	0.02106	0.01836	0.0221
0.02642	0.02262	0.02273	0.02386	0.02047	0.02016	0.13861	0.02061	0.03302	0.01896	0.01944	0.02199	0.02123	0.01927
0.02674	0.021	0.0234	0.02486	0.01864	0.02115	0.14201	0.01971	0.03348	0.0198	0.02023	0.01928	0.01844	0.02049
0.02707	0.02053	0.02302	0.02353	0.02058	0.02109	0.1455	0.02043	0.03394	0.02029	0.02182	0.02035	0.01854	0.02277
0.0274	0.02278	0.02126	0.02553	0.02174	0.0186	0.14907	0.01983	0.03441	0.01929	0.02247	0.02004	0.0212	0.02114
0.02774	0.02072	0.02158	0.026	0.02191	0.02097	0.15273	0.02038	0.03489	0.02023	0.02285	0.02168	0.02049	0.01961
0.02808	0.02172	0.02134	0.02641	0.0208	0.02027	0.15648	0.02068	0.03537	0.02068	0.01975	0.02156	0.02201	0.02014
0.02842	0.02054	0.02554	0.02512	0.0195	0.01937	0.16032	0.01986	0.03586	0.02001	0.02114	0.01925	0.0214	0.01898
0.02877	0.02013	0.02282	0.02547	0.02113	0.02135	0.16426	0.02041	0.03636	0.0209	0.02184	0.02143	0.0216	0.01847
0.02912	0.02156	0.02055	0.02416	0.02107	0.0208	0.16829	0.01957	0.03686	0.01999	0.02005	0.0203	0.02184	0.01921
0.02947	0.02198	0.02099	0.02392	0.02124	0.01963	0.17242	0.01998	0.03738	0.01923	0.02117	0.01982	0.01987	0.01947
0.02983	0.0225	0.02329	0.02425	0.02002	0.02032	0.17665	0.02014	0.03789	0.02005	0.02197	0.021	0.02237	0.02026
0.0302	0.02249	0.02206	0.02369	0.02081	0.02027	0.18099	0.01949	0.03842	0.0184	0.02013	0.02191	0.02142	0.01983
0.03057	0.02221	0.02105	0.02393	0.01893	0.01865	0.18543	0.01925	0.03895	0.02033	0.02053	0.02384	0.01915	0.02106
0.03094	0.02242	0.0219	0.0248	0.01932	0.01967	0.18998	0.01902	0.03949	0.02011	0.02169	0.02261	0.02245	0.02029
0.03132	0.01879	0.02689	0.02563	0.01941	0.0197	0.19464	0.01913	0.04004	0.0187	0.02196	0.02038	0.02104	0.01981
0.0317	0.02098	0.02189	0.02277	0.02128	0.02086	0.19942	0.0187	0.0406	0.02036	0.02108	0.01967	0.01997	0.01876
0.03209	0.01964	0.01981	0.02389	0.02074	0.01933	0.20432	0.0186	0.04116	0.01844	0.02241	0.01975	0.02065	0.01895
0.03248	0.02124	0.02394	0.0227	0.0204	0.01995	0.20933	0.0189	0.04173	0.01898	0.02185	0.02003	0.01921	0.02067
0.03288	0.01883	0.02377	0.02127	0.01977	0.01876	0.21447	0.01873	0.04231	0.02006	0.02128	0.02083	0.02152	0.0176
0.03328	0.02119	0.02176	0.02412	0.01879	0.0196	0.21974	0.01823	0.0429	0.02201	0.02083	0.02067	0.02173	0.01966
0.03369	0.02262	0.02181	0.02286	0.01914	0.01872	0.22513	0.01905	0.04349	0.02167	0.02033	0.01932	0.0213	0.02086
0.0341	0.01964	0.01957	0.02394	0.01768	0.01974	0.23066	0.01788	0.0441	0.02182	0.01928	0.02001	0.0208	0.01949
0.03452	0.02068	0.02262	0.02321	0.02026	0.02246	0.23632	0.01905	0.04471	0.01999	0.02087	0.01937	0.01878	0.01913
0.03494	0.02112	0.02206	0.02464	0.01893	0.01972	0.24212	0.01855	0.04533	0.01907	0.02005	0.02059	0.02018	0.02154
0.03537	0.02195	0.02431	0.02042	0.02038	0.01953	0.24806	0.0195	0.04596	0.01946	0.01921	0.02041	0.02227	0.0209
0.0358	0.01837	0.02071	0.02433	0.01917	0.02041	0.25415	0.01798	0.04659	0.0199	0.02155	0.02114	0.02037	0.02163
0.03624	0.02087	0.02151	0.02224	0.0209	0.02045	0.26039	0.01877	0.04724	0.01919	0.02137	0.02065	0.02085	0.02112
0.03668	0.02047	0.01999	0.02481	0.01891	0.01863	0.26678	0.01904	0.0479	0.01938	0.01969	0.02056	0.021	0.02005
0.03713	0.02213	0.02152	0.02438	0.02223	0.02141	0.27333	0.0184	0.04856	0.01976	0.02107	0.02054	0.0224	0.02078
0.03758	0.0201	0.02239	0.02412	0.02016	0.01849	0.28004	0.01844	0.04923	0.01934	0.01853	0.02159	0.02238	0.02204
0.03804	0.02253	0.02248	0.0225	0.0202	0.01906	0.28691	0.01808	0.04992	0.01988	0.02079	0.02137	0.02153	0.01903
0.03851	0.01937	0.02221	0.02119	0.01958	0.01962	0.29395	0.0178	0.05061	0.01902	0.02053	0.0202	0.02241	0.01861
0.03898	0.02098	0.02495	0.02277	0.01953	0.01821	0.30117	0.01705	0.05131	0.02016	0.02009	0.0208	0.02327	0.02035
0.03945	0.02136	0.02108	0.02067	0.01957	0.01815	0.30856	0.01744	0.05202	0.01926	0.02068	0.01911	0.02127	0.01967
0.03994	0.01936	0.02123	0.02279	0.01865	0.01948	0.31614	0.01807	0.05275	0.02115	0.02008	0.02097	0.02259	0.01947
0.04042	0.02115	0.02289	0.0227	0.0193	0.02061	0.3239	0.01746	0.05348	0.0213	0.02031	0.02017	0.01853	0.0204
0.04092	0.02119	0.02161	0.0233	0.0199	0.02051	0.33185	0.01672	0.05422	0.02018	0.02048	0.01874	0.01994	0.02034
0.04142	0.02062	0.02206	0.02224	0.01922	0.02033	0.33999	0.01765	0.05497	0.02141	0.02065	0.02039	0.0212	0.02113
0.04192	0.02283	0.02006	0.02221	0.01854	0.01897	0.34834	0.01766	0.05573	0.02049	0.02085	0.01976	0.02195	0.0208
0.04244	0.02141	0.02648	0.02416	0.01882	0.01901	0.35689	0.0177	0.05651	0.01932	0.02199	0.01903	0.02128	0.02155
0.04296	0.02102	0.02437	0.02245	0.0199	0.01948	0.36565	0.0168	0.05729	0.0199	0.01968	0.01927	0.02156	0.0199
0.04348	0.01988	0.02253	0.02258	0.01973	0.02036	0.37462	0.01738	0.05809	0.02018	0.02034	0.01873	0.01927	0.02099
0.04401	0.01881	0.02051	0.02264	0.01823	0.02165	0.38382	0.01756	0.05889	0.0193	0.02041	0.01885	0.02075	0.01978
0.04455	0.01951	0.02071	0.02182	0.02001	0.01898	0.39324	0.01684	0.05971	0.0203	0.02071	0.0199	0.02193	0.01815
0.04509	0.02083	0.02425	0.0229	0.0185	0.0202	0.40289	0.01732	0.06054	0.02012	0.02133	0.01982	0.01931	0.02035
0.04565	0.02236	0.02111	0.0239	0.02023	0.01957	0.41278	0.0168	0.06138	0.02154	0.0215	0.01897	0.02114	0.01921
0.0462	0.02018	0.02301	0.02249	0.01924	0.02009	0.42292	0.0164	0.06223	0.02022	0.01957	0.02059	0.01995	0.0205
0.04677	0.01905	0.0218	0.02359	0.01775	0.01738	0.4333	0.01724	0.06309	0.01937	0.01981	0.01957	0.02116	0.0201
0.04734	0.01978	0.02061	0.02249	0.01989	0.01958	0.44393	0.0155	0.06397	0.01938	0.02032	0.02012	0.02106	0.01937
0.04792	0.0205	0.02214	0.02303	0.01859	0.0193	0.45483	0.01596	0.06485	0.01852	0.01952	0.02092	0.02166	0.02231
0.04851	0.0217	0.02143	0.02127	0.018	0.01937	0.46599	0.01569	0.06575	0.01984	0.02086	0.02099	0.01958	0.0197
0.0491	0.02132	0.02217	0.02022	0.01995	0.01938	0.47743	0.01583	0.06667	0.01957	0.01984	0.02067	0.02107	0.0205
0.0497	0.02086	0.0202	0.02187	0.02041	0.01971	0.48915	0.01609	0.06759	0.02002	0.02042	0.02066	0.02155	0.01913
0.05031	0.02007	0.02087	0.02247	0.01742	0.01909	0.50116	0.01564	0.06853	0.02023	0.01906	0.019	0.02222	0.01914
0.05092	0.02025	0.02142	0.02231	0.01905	0.01903	0.51346	0.01556	0.06948	0.02092	0.02044	0.01692	0.0208	0.02005
0.05154	0.01859	0.02241	0.02074	0.01921	0.01844	0.52606	0.01566	0.07044	0.02053	0.01962	0.01796	0.02	0.01879
0.05217	0.01948	0.0219	0.02208	0.01901	0.01812	0.53898	0.01551	0.07142	0.01908	0.02087	0.02039	0.02131	0.02006
0.05281	0.02088	0.02376	0.02303	0.01873	0.01871	0.55221	0.01562	0.07241	0.01875	0.02036	0.0192	0.02009	0.02048
0.05346	0.01886	0.02084	0.02238	0.01898	0.01983	0.56576	0.01517	0.07342	0.02044	0.01872	0.01968	0.019	0.01974
0.05411	0.01876	0.02129	0.02114	0.01914	0.01829	0.57965	0.01538	0.07444	0.01942	0.02083	0.01991	0.01949	0.01938
0.05477	0.01973	0.02083	0.02134	0.01924	0.01884	0.59388	0.01509	0.07547	0.02005	0.02075	0.0186	0.01991	0.02162
0.05544	0.02074	0.02275	0.02057	0.01898	0.01868	0.60845	0.01508	0.07652	0.01968	0.02229	0.01885	0.01986	0.0187
0.05612	0.02036	0.02149	0.02207	0.01944	0.01977	0.62339	0.01472	0.07758	0.01946	0.02036	0.01999	0.01965	0.01976
0.05681	0.01974	0.0233	0.02203	0.01937	0.02084	0.63869	0.01471	0.07865	0.01979	0.02054	0.02039	0.02248	0.02006
0.0575	0.01775	0.021	0.0217	0.01968	0.01928	0.65437	0.0145	0.07974	0.01831	0.02018	0.02013	0.01997	0.02017
0.0582	0.01929	0.0227	0.02141	0.01861	0.01953	0.67043	0.01433	0.08085	0.02	0.02172	0.02048	0.02031	0.02007
0.05891	0.02046	0.01897	0.02024	0.02016	0.02045	0.68689	0.0147	0.08197	0.02052	0.01939	0.01999	0.02081	0.02073
0.05963	0.01993	0.02153	0.02315	0.01763	0.0183	0.70375	0.01448	0.08311	0.02067	0.02096	0.0185	0.02063	0.01963
0.06036	0.0192	0.02195	0.02368	0.01997	0.01842	0.72102	0.0143	0.08426	0.02	0.0197	0.01973	0.02001	0.0184
0.0611	0.02017	0.02139	0.02162	0.01987	0.01751	0.73872	0.01405	0.08543	0.01983	0.01932	0.02064	0.02093	0.01963
0.06185	0.02183	0.02244	0.02288	0.01948	0.01964	0.75686	0.01413	0.08662	0.01854	0.01943	0.0202	0.01991	0.02205
0.0626	0.01987	0.02093	0.02169	0.01835	0.01869	0.77543	0.01403	0.08782	0.01869	0.02057	0.01954	0.01937	0.01973
0.06337	0.02119	0.02146	0.02254	0.01826	0.01935	0.79447	0.01335	0.08904	0.02053	0.01971	0.0203	0.01952	0.01978
0.06414	0.02227	0.02279	0.02317	0.01721	0.01806	0.81397	0.01363	0.09027	0.01878	0.0209	0.02003	0.02017	0.01917
0.06493	0.01992	0.02126	0.02029	0.01863	0.01823	0.83395	0.01357	0.09152	0.01927	0.02078	0.01914	0.02135	0.02025
0.06572	0.01999	0.02071	0.02166	0.01847	0.01919	0.85442	0.01345	0.09279	0.01867	0.01981	0.0193	0.02066	0.02073
0.06653	0.02088	0.02069	0.02288	0.01697	0.01971	0.87539	0.01366	0.09408	0.01965	0.01958	0.02044	0.02045	0.01906
0.06734	0.02043	0.02174	0.02343	0.01955	0.02088	0.89688	0.0133	0.09539	0.01943	0.01866	0.01979	0.02048	0.01964
0.06816	0.02148	0.022	0.0208	0.01898	0.01849	0.91889	0.01311	0.09671	0.019	0.01952	0.01979	0.01956	0.02068
0.069	0.01941	0.02161	0.02285	0.01835	0.01981	0.94145	0.01284	0.09805	0.01899	0.01961	0.01987	0.02049	0.02006
0.06984	0.01885	0.02044	0.02237	0.01872	0.01932	0.96456	0.01267	0.09941	0.01879	0.02053	0.01971	0.01863	0.01997
0.07069	0.01942	0.02	0.02	0.02	0.01986	0.98824	0.01286	0.10079	0.02	0.02	0.02	0.02	0.02
0.07156	0.01991	0.02067	0.02271	0.01991	0.01913	1.0125	0.01245	0.10219	0.01921	0.02004	0.01981	0.02049	0.01941
0.07243	0.0198	0.01972	0.02262	0.01748	0.01777	1.0373	0.01222	0.10361	0.01977	0.02034	0.0194	0.02091	0.02032
0.07332	0.01982	0.02129	0.02022	0.01809	0.0178	1.0628	0.01255	0.10504	0.02028	0.02054	0.01854	0.01993	0.01955
0.07421	0.01975	0.02144	0.02157	0.01764	0.01946	1.0889	0.01259	0.1065	0.01906	0.01969	0.01986	0.02125	0.01901
0.07512	0.0199	0.02143	0.02066	0.01809	0.01806	1.1156	0.0122	0.10798	0.02053	0.02026	0.02116	0.0199	0.0198
0.07604	0.01925	0.02079	0.02057	0.01836	0.01961	1.143	0.01175	0.10948	0.02001	0.01955	0.02038	0.02101	0.01955
0.07697	0.01916	0.02009	0.02297	0.01908	0.01767	1.1711	0.01204	0.111	0.01898	0.01979	0.01879	0.02109	0.01887
0.07791	0.01955	0.02086	0.02297	0.01856	0.01812	1.1998	0.01166	0.11254	0.01936	0.0207	0.01975	0.02064	0.01878
0.07886	0.01893	0.0204	0.02196	0.01725	0.01905	1.2293	0.01174	0.1141	0.01925	0.02034	0.01926	0.01918	0.01942
0.07983	0.02047	0.0221	0.01914	0.01712	0.01819	1.2594	0.01157	0.11568	0.01842	0.0191	0.01988	0.02069	0.01911
0.0808	0.01815	0.01915	0.02117	0.01811	0.01825	1.2904	0.01123	0.11728	0.01984	0.02003	0.01936	0.01976	0.01966
0.08179	0.01911	0.02097	0.0221	0.01888	0.0175	1.322	0.01116	0.11891	0.01903	0.02013	0.01977	0.02015	0.01994
0.08279	0.02102	0.02123	0.02171	0.01851	0.01906	1.3545	0.01136	0.12056	0.01979	0.01887	0.01968	0.01967	0.02033
0.0838	0.01912	0.02116	0.0211	0.01838	0.01837	1.3877	0.01111	0.12223	0.01957	0.0196	0.01944	0.02006	0.01976
0.08483	0.02013	0.02164	0.02022	0.0184	0.01992	1.4218	0.01118	0.12393	0.01885	0.01934	0.01907	0.02037	0.01898
0.08586	0.01986	0.02045	0.02156	0.01652	0.01932	1.4567	0.01105	0.12565	0.01831	0.0196	0.01833	0.02058	0.01907
0.08691	0.02003	0.02134	0.02056	0.01876	0.0181	1.4924	0.01084	0.12739	0.01889	0.02037	0.01923	0.0202	0.01967
0.08798	0.01973	0.01994	0.0213	0.01831	0.01823	1.5291	0.01093	0.12916	0.01872	0.01885	0.01992	0.02014	0.0194
0.08905	0.0185	0.02027	0.01953	0.01786	0.01934	1.5666	0.01055	0.13095	0.01799	0.01909	0.01909	0.01969	0.01954
0.09014	0.01894	0.01941	0.02111	0.01753	0.01751	1.6051	0.01061	0.13277	0.01813	0.02024	0.01865	0.01972	0.01836
0.09124	0.01919	0.02151	0.02161	0.01873	0.01879	1.6445	0.01051	0.13461	0.01899	0.0194	0.01826	0.02043	0.01977
0.09236	0.02064	0.02182	0.02096	0.01835	0.01804	1.6848	0.01052	0.13648	0.01911	0.01913	0.01997	0.02029	0.01957
0.09349	0.01989	0.02163	0.02171	0.01853	0.01669	1.7262	0.01035	0.13837	0.01817	0.01974	0.01873	0.01948	0.0186
0.09463	0.02078	0.02014	0.02207	0.01688	0.01712	1.7686	0.01044	0.14029	0.01849	0.01943	0.0196	0.01908	0.0194
0.09579	0.0194	0.02056	0.02112	0.01699	0.01735	1.812	0.0101	0.14224	0.01877	0.01983	0.01928	0.0208	0.01981
0.09696	0.01927	0.02019	0.02266	0.01728	0.01848	1.8564	0.01034	0.14421	0.01852	0.01886	0.01876	0.02139	0.01948
0.09814	0.01819	0.01983	0.02019	0.01827	0.01826	1.902	0.01033	0.14621	0.01797	0.01867	0.01959	0.01938	0.01852
0.09934	0.01772	0.01961	0.02191	0.01741	0.0177	1.9487	0.01031	0.14824	0.01737	0.01929	0.0185	0.01984	0.0197
0.10056	0.02	0.01944	0.01997	0.0183	0.01947	1.9965	0.01023	0.1503	0.01856	0.01869	0.01945	0.02015	0.01911
0.10179	0.01973	0.02126	0.0208	0.01764	0.0184	2.0455	0.01035	0.15238	0.01916	0.01925	0.01917	0.01942	0.01982
0.10303	0.02095	0.02066	0.01942	0.01718	0.01736	2.0958	0.00991	0.15449	0.01838	0.0187	0.01915	0.01945	0.01983
0.10429	0.01955	0.02128	0.02075	0.01768	0.01686	2.1472	0.00991	0.15664	0.01825	0.01862	0.01938	0.02008	0.01935
0.10556	0.02003	0.01991	0.02119	0.01741	0.01753	2.1999	0.01017	0.15881	0.0183	0.01865	0.01879	0.01928	0.01907
0.10685	0.01954	0.0207	0.02059	0.0181	0.01774	2.2539	0.00981	0.16101	0.01822	0.0186	0.01947	0.01922	0.01908
0.10816	0.01987	0.02035	0.01997	0.01715	0.01833	2.3092	0.0099	0.16325	0.01817	0.01869	0.01776	0.01957	0.01912
0.10948	0.01999	0.02089	0.02047	0.0175	0.01821	2.3659	0.0101	0.16551	0.01779	0.01907	0.01974	0.01921	0.01811
0.11082	0.01942	0.0213	0.01989	0.01638	0.01824	2.424	0.01028	0.16781	0.01828	0.0185	0.01847	0.01902	0.01952
0.11218	0.01829	0.01933	0.02138	0.01744	0.01819	2.4835	0.01008	0.17014	0.01746	0.01793	0.0189	0.01941	0.01941
0.11355	0.01887	0.02045	0.02068	0.01724	0.01702	2.5444	0.01	0.1725	0.018	0.01918	0.01924	0.01918	0.01885
0.11494	0.0208	0.02095	0.01968	0.01674	0.01848	2.6069	0.01004	0.17489	0.01842	0.0186	0.01854	0.01895	0.01936
0.11634	0.01977	0.02002	0.02008	0.01724	0.01834	2.6709	0.0099	0.17732	0.01874	0.01758	0.01871	0.01918	0.01956
0.11776	0.01795	0.02054	0.01984	0.01677	0.01819	2.7365	0.01002	0.17978	0.01786	0.01856	0.01913	0.02059	0.02022
0.1192	0.01894	0.02158	0.02112	0.01806	0.01808	2.8036	0.0103	0.18227	0.01735	0.01919	0.01822	0.0183	0.01936
0.12066	0.01917	0.01929	0.021	0.01801	0.01718	2.8724	0.01003	0.1848	0.01778	0.01833	0.01743	0.02	0.01921
0.12214	0.01823	0.02019	0.02004	0.0151	0.01757	2.9429	0.01039	0.18736	0.01765	0.01897	0.01892	0.02017	0.01846
0.12363	0.01825	0.01987	0.02017	0.01729	0.01652	3.0152	0.01003	0.18996	0.01775	0.01913	0.01896	0.01914	0.01893
0.12514	0.01958	0.01962	0.02032	0.01598	0.01688	3.0892	0.01055	0.1926	0.01761	0.01785	0.01917	0.01927	0.01966
0.12667	0.01933	0.01916	0.02018	0.01753	0.01854	3.165	0.01036	0.19527	0.0177	0.01785	0.01843	0.02005	0.01928
0.12822	0.01938	0.01941	0.01932	0.0173	0.01757	3.2427	0.01063	0.19798	0.0176	0.01828	0.01773	0.01889	0.01932
0.12979	0.01757	0.01955	0.01975	0.01744	0.01795	3.3223	0.01071	0.20073	0.0181	0.01803	0.01873	0.01926	0.0196
0.13137	0.01853	0.01859	0.02042	0.01712	0.01669	3.4039	0.01054	0.20351	0.0179	0.01797	0.01929	0.01942	0.01937
0.13298	0.01871	0.01955	0.0186	0.01672	0.01778	3.4874	0.01107	0.20633	0.01772	0.01824	0.01837	0.0199	0.01946
0.1346	0.01935	0.01912	0.02015	0.01648	0.01693	3.573	0.01084	0.2092	0.01837	0.01868	0.01909	0.01823	0.01816
0.13625	0.01985	0.01907	0.01932	0.01725	0.01703	3.6607	0.01118	0.2121	0.01737	0.01773	0.01885	0.01965	0.01857
0.13791	0.01906	0.01941	0.01976	0.0165	0.01665	3.7506	0.01122	0.21504	0.01801	0.01788	0.01855	0.01925	0.01917
0.1396	0.01882	0.01844	0.02043	0.01569	0.01705	3.8426	0.01138	0.21802	0.01794	0.01818	0.01919	0.01971	0.01953
0.14131	0.01891	0.01976	0.01913	0.01656	0.01751	3.937	0.01155	0.22105	0.01771	0.01907	0.01842	0.01898	0.0187
0.14303	0.0176	0.0189	0.01981	0.01694	0.01683	4.0336	0.01163	0.22412	0.01756	0.01823	0.0189	0.01872	0.01911
0.14478	0.01921	0.01875	0.02041	0.01692	0.01673	4.1326	0.01203	0.22723	0.01828	0.01849	0.01861	0.0192	0.01905
0.14655	0.01949	0.01988	0.02	0.01571	0.0165	4.2341	0.01207	0.23038	0.01736	0.01809	0.01937	0.01936	0.01821
0.14835	0.0187	0.0198	0.01888	0.01668	0.0174	4.338	0.01206	0.23357	0.01623	0.01861	0.01811	0.01893	0.01884
0.15016	0.01874	0.0193	0.01957	0.01666	0.01749	4.4445	0.01209	0.23681	0.01761	0.01901	0.01822	0.01891	0.0191
0.15199	0.01944	0.019	0.02003	0.01648	0.01658	4.5536	0.01241	0.2401	0.01715	0.01849	0.01767	0.01909	0.01877
0.15385	0.0192	0.01828	0.01904	0.01664	0.01772	4.6653	0.01249	0.24343	0.01704	0.01879	0.01889	0.01922	0.01872
0.15573	0.01971	0.019	0.01926	0.01698	0.01709	4.7799	0.01291	0.24681	0.01695	0.0185	0.01772	0.01865	0.01906
0.15764	0.01904	0.01797	0.02021	0.01662	0.01639	4.8972	0.01317	0.25023	0.01721	0.01867	0.01833	0.01903	0.01909
0.15956	0.01845	0.01775	0.02035	0.01612	0.01724	5.0174	0.01321	0.2537	0.01653	0.0182	0.0178	0.01954	0.01929
0.16152	0.01884	0.01853	0.01902	0.01673	0.01613	5.1406	0.0134	0.25722	0.01839	0.01761	0.01823	0.01855	0.01899
0.16349	0.01855	0.01737	0.01957	0.01529	0.01661	5.2667	0.01351	0.26079	0.01721	0.01794	0.01741	0.01911	0.01959
0.16549	0.01815	0.01906	0.01858	0.01552	0.01627	5.396	0.01391	0.26441	0.01694	0.01785	0.01825	0.01956	0.01987
0.16751	0.01819	0.01797	0.01888	0.01555	0.01654	5.5285	0.01386	0.26808	0.01651	0.0186	0.01737	0.01887	0.01916
0.16956	0.01767	0.01799	0.01952	0.01583	0.01659	5.6642	0.01429	0.2718	0.01638	0.01758	0.01746	0.01948	0.0179
0.17163	0.01812	0.01726	0.01799	0.01606	0.0161	5.8032	0.01457	0.27557	0.01629	0.01697	0.01815	0.02002	0.01922
0.17373	0.01746	0.01728	0.01941	0.01619	0.0173	5.9456	0.01478	0.27939	0.01639	0.01795	0.01839	0.01894	0.01904
0.17585	0.01819	0.01882	0.01876	0.01607	0.0163	6.0916	0.01513	0.28327	0.01783	0.01884	0.01859	0.01963	0.01886
0.178	0.01816	0.01829	0.01845	0.01551	0.01674	6.2411	0.01533	0.2872	0.01622	0.01718	0.01849	0.01811	0.0197
0.18018	0.01859	0.01868	0.01874	0.01543	0.01581	6.3943	0.01563	0.29118	0.01706	0.01813	0.01862	0.01999	0.01934
0.18238	0.018	0.01861	0.01804	0.01483	0.0156	6.5513	0.01579	0.29522	0.0169	0.01838	0.01783	0.01888	0.01962
[truncated: 953 more rows]

## Sheet: Fig. 3F
	time / ms
[truncated: 1,082 more rows]

## Sheet: Fig. 3G
time / ms	0 mM NaCl	50 mM NaCl	150 mM NaCl	200 mM NaCl	500 mM NaCl	1000 mM NaCl
[truncated: 1,081 more rows]

## Sheet: Fig. S1C
IV (Na 130 mM)	Voltage (LJP-corrected), mV		-80.5	-60.5	-40.5	-20.5	-0.5	19.5	39.5	59.5	79.5
[truncated: 25 more rows]

[truncated: 28 more sheets: Fig. S1D, Fig. S2A, Fig. S2B, Fig. S2C, Fig. S3A, Fig. S3B, Fig. S3C, Fig. S4A, Fig. S4B, Fig. S4C, Fig. S4D, Fig. S5A, Fig. S5B, Fig. S5C, Fig. S6A, Fig. S6B, Fig. S6C, Fig. S7A, Fig. S7B, Fig. S8A …]
